# Supplementary material for: Invasive Australian Acacia seed banks: Size and relationship with stem diameter in the presence of gall-forming biological control agents
Source: PLoS One. 2017 Aug 16;12(8):e0181763. doi: 10.1371/journal.pone.0181763 (PMC5558976; doi:10.1371/journal.pone.0181763)
Supplement: S1 Dataset — (XLSX) [file pone.0181763.s007.xlsx]

## Sheet: Site locations 
Site	Site Abbreviations	Species	Co-ordinates
Fable	FB	Al	S 33° 21’ E 19° 13’
Mooiplaas	MP	Al	S 33° 28’ E 19° 09’
De liefde	DLL	Al	S 33° 29’ E 19° 14’
Avondvrede	AVL	Al	S 33° 49’ E 18° 52’
Meulvlakte	MV	Al	S 33° 03’ E 19° 29’
White river	WR	Al	S 34° 24’ E 19° 32’
Heuningbos	HB	Al	S 34° 33’ E 19° 52’
Fraaigelegen	FGM	Am	S 33° 21’ E 19° 12’
De Kijker	DK	Am	S 33° 26’ E 19° 09’
De Liefde	DLM	Am	S 33° 29’ E 19° 14’
Waboomsrivier	WB	Am	S 33° 29’ E 19° 12’
Rivendale	RDM	Am	S 33° 46’ E 18° 47’
Avondvrede	AVM	Am	S 33° 49’ E 18° 52’
Wolseley	WL	Ap	S 33° 25’ E 19° 10’
Vaalvlei	VV	Ap	S 33° 28’ E 19° 12’
De liefde	DLP	Ap	S 33° 29’ E 19° 13’
Rivendale	RDP	Ap	S 33° 46’ E 18° 47’
Iddasvalley	IV	Ap	S 33° 55’ E 18° 54’
Squaredale	SD	Ap	S 33° 17’ E 19° 46’
Locheim	LH	As	S 33° 13’ E 18° 39’
Fraaigelegen	FGS	As	S 33° 21’ E 19° 12’
Haasvlakte	HV	As	S 33° 28’ E 19° 11’
Lio Marico	LM	As	S 33° 45’ E 18° 46’
Paarl	PN	As	S 33° 41’ E 18° 58’
Modderrivier	MR	As	S 34° 25’ E 19° 30’
Fairfield	FF	As	S 33° 24’ E 19° 48’

## Sheet:  Seed bank data
Site	Sample	Species	Year	Diameter	Density	Litter	Soil
AVL	1	Al	2013	47.77	3	1	1
AVL	2	Al	2013	178	2	0	8
AVL	3	Al	2013	258.15	2	1	0
AVL	4	Al	2013	84.82	8	0	6
AVL	5	Al	2013	108.5	1	0	0
AVL	6	Al	2013	95.75	2	2	0
AVL	7	Al	2013	185.6	1	0	0
AVL	8	Al	2013	102.12	4	0	7
AVL	9	Al	2013	113.83	3	0	3
AVL	10	Al	2013	143.86	5	0	11
AVL	11	Al	2013	111.13	3	0	5
AVL	12	Al	2013	91.15	3	1	1
AVL	13	Al	2013	125.65	14	0	3
AVL	14	Al	2013	47.83	4	0	0
AVL	15	Al	2013	34.85	3	0	0
AVL	16	Al	2013	140.76	6	0	1
AVL	17	Al	2013	101.4	5	0	4
AVL	18	Al	2013	120.63	3	0	0
AVL	19	Al	2013	86.12	4	0	1
AVL	20	Al	2013	189.3	1	0	0
AVL	21	Al	2013	133.2	2	0	2
AVL	22	Al	2013	78.57	3	0	0
AVL	23	Al	2013	45.9	1	0	0
AVL	24	Al	2013	133.05	2	0	1
AVL	25	Al	2013	122.4	1	0	1
AVL	26	Al	2013	177.9	1	1	0
AVL	27	Al	2013	194.6	1	0	1
AVL	28	Al	2013	78.4	1	0	0
AVL	29	Al	2013	105.1	4	0	1
AVL	30	Al	2013	114.9	2	0	0
AVM	1	Am	2013	80.35	4	5	8
AVM	2	Am	2013	98.7	3	2	9
AVM	3	Am	2013	96.36	8	5	6
AVM	4	Am	2013	64.35	9	0	2
AVM	5	Am	2013	42.34	13	7	1
AVM	6	Am	2013	66.65	13	0	11
AVM	7	Am	2013	60.1	5	0	4
AVM	8	Am	2013	93.3	2	0	2
AVM	9	Am	2013	87.02	5	0	2
AVM	10	Am	2013	58.97	9	0	15
AVM	11	Am	2013	63.87	7	0	25
AVM	12	Am	2013	131.6	2	2	25
AVM	13	Am	2013	101.25	12	8	2
AVM	14	Am	2013	119	3	0	4
AVM	15	Am	2013	66.97	9	1	7
AVM	16	Am	2013	215.9	1	6	5
AVM	17	Am	2013	49.94	5	20	6
AVM	18	Am	2013	115.95	4	3	9
AVM	19	Am	2013	163.45	2	1	13
AVM	20	Am	2013	94.82	4	6	0
AVM	21	Am	2013	70.48	11	3	3
AVM	22	Am	2013	104.75	4	2	0
AVM	23	Am	2013	106.8	3	2	8
AVM	24	Am	2013	38.06	11	4	2
AVM	25	Am	2013	107.2	3	1	16
AVM	26	Am	2013	208.1	1	1	1
AVM	27	Am	2013	99.22	7	0	9
AVM	28	Am	2013	234.3	1	3	0
AVM	29	Am	2013	51.73	18	1	5
AVM	30	Am	2013	32.58	28	2	3
LH	1	As	2013	58.43	3	2	26
LH	2	As	2013	57.67	4	6	47
LH	3	As	2013	48.26	5	14	84
LH	4	As	2013	57.35	8	10	63
LH	5	As	2013	42.31	7	2	58
LH	6	As	2013	65.6	3	1	32
LH	7	As	2013	93.1	4	7	38
LH	8	As	2013	96.75	2	11	112
LH	9	As	2013	51.87	3	8	85
LH	10	As	2013	85	3	9	56
LH	11	As	2013	60.67	4	32	11
LH	12	As	2013	51.25	6	26	27
LH	13	As	2013	91.55	2	3	41
LH	14	As	2013	52.24	8	26	68
LH	15	As	2013	54.95	4	7	77
LH	16	As	2013	36.46	6	30	41
LH	17	As	2013	78.87	3	14	33
LH	18	As	2013	48.55	4	8	124
LH	19	As	2013	81.7	2	17	45
LH	20	As	2013	61.33	3	0	25
LH	21	As	2013	44.75	4	13	45
LH	22	As	2013	51.2	4	4	80
LH	23	As	2013	47.67	3	2	37
LH	24	As	2013	46.5	5	5	41
LH	25	As	2013	72.03	3	3	21
LH	26	As	2013	63.02	4	3	12
LH	27	As	2013	67.23	3	3	29
LH	28	As	2013	64.18	5	3	64
LH	29	As	2013	96.7	2	5	55
LH	30	As	2013	62.87	3	14	24
DK	1	Am	2013	40.42	23	4	2
DK	2	Am	2013	36.5	22	13	2
DK	3	Am	2013	35.39	35	2	1
DK	4	Am	2013	45.66	9	0	0
DK	5	Am	2013	71.1	5	3	3
DK	6	Am	2013	68.84	6	14	2
DK	7	Am	2013	56.49	11	14	1
DK	8	Am	2013	126.8	1	13	1
DK	9	Am	2013	61.73	4	91	4
DK	10	Am	2013	86.7	3	18	0
DK	11	Am	2013	92.67	4	3	0
DK	12	Am	2013	51.72	25	9	1
DK	13	Am	2013	27.11	37	4	1
DK	14	Am	2013	94.17	4	20	8
DK	15	Am	2013	86.07	3	2	1
DK	16	Am	2013	49.21	11	4	4
DK	17	Am	2013	54.4	14	5	7
DK	18	Am	2013	46.41	40	7	1
DK	19	Am	2013	68.1	31	25	8
DK	20	Am	2013	49.29	35	12	2
DK	21	Am	2013	48.92	21	9	5
DK	22	Am	2013	35.87	28	17	9
DK	23	Am	2013	34.7	11	16	15
DK	24	Am	2013	55.33	13	1	2
DK	25	Am	2013	69.08	4	1	5
DK	26	Am	2013	129.4	1	53	9
DK	27	Am	2013	83.6	1	56	6
DK	28	Am	2013	62.86	7	7	1
DK	29	Am	2013	58.22	6	11	8
DK	30	Am	2013	63.98	5	7	2
DLL	1	Al	2013	31.82	44	0	0
DLL	2	Al	2013	36.78	24	0	0
DLL	3	Al	2013	48.58	5	2	0
DLL	4	Al	2013	46.7	5	1	0
DLL	5	Al	2013	52.55	4	0	7
DLL	6	Al	2013	35.52	20	0	2
DLL	7	Al	2013	43.64	9	0	0
DLL	8	Al	2013	41.85	16	0	1
DLL	9	Al	2013	40.88	16	0	0
DLL	10	Al	2013	45.38	15	0	0
DLL	11	Al	2013	41.87	24	0	1
DLL	12	Al	2013	37.75	27	0	0
DLL	13	Al	2013	37.45	9	0	0
DLL	14	Al	2013	42.9	21	0	1
DLL	15	Al	2013	28.4	10	1	0
DLL	16	Al	2013	33.22	19	0	0
DLL	17	Al	2013	40.55	9	0	0
DLL	18	Al	2013	53.7	4	0	4
DLL	19	Al	2013	46.96	23	0	1
DLL	20	Al	2013	33.29	23	1	1
DLL	21	Al	2013	38.91	23	1	12
DLL	22	Al	2013	29.34	14	0	1
DLL	23	Al	2013	62.42	9	1	2
DLL	24	Al	2013	33.43	13	0	0
DLL	25	Al	2013	41.6	4	0	0
DLL	26	Al	2013	57.3	6	0	0
DLL	27	Al	2013	24.7	19	1	0
DLL	28	Al	2013	33.35	35	0	1
DLL	29	Al	2013	34.6	7	0	0
DLL	30	Al	2013	43.68	7	0	0
DLM	1	Am	2013	44.96	16	1	17
DLM	2	Am	2013	51.7	5	0	0
DLM	3	Am	2013	40.34	9	0	0
DLM	4	Am	2013	50.18	45	0	6
DLM	5	Am	2013	56.27	29	0	1
DLM	6	Am	2013	52.33	6	0	2
DLM	7	Am	2013	60.17	8	0	0
DLM	8	Am	2013	47.24	20	0	4
DLM	9	Am	2013	29.05	12	0	0
DLM	10	Am	2013	68.65	10	2	0
DLM	11	Am	2013	55.92	33	0	0
DLM	12	Am	2013	47.42	9	0	6
DLM	13	Am	2013	30.37	17	0	1
DLM	14	Am	2013	32.28	37	0	0
DLM	15	Am	2013	18.6	38	0	0
DLM	16	Am	2013	27.46	16	0	0
DLM	17	Am	2013	67.1	12	1	0
DLM	18	Am	2013	38.27	18	0	0
DLM	19	Am	2013	38.96	5	0	0
DLM	20	Am	2013	57.47	8	0	0
DLM	21	Am	2013	39.5	6	0	0
DLM	22	Am	2013	49.03	3	0	1
DLM	23	Am	2013	44.1	11	0	0
DLM	24	Am	2013	47.05	13	0	0
DLM	25	Am	2013	52.56	19	0	0
DLM	26	Am	2013	39.73	15	0	0
DLM	27	Am	2013	19.1	14	1	17
DLM	28	Am	2013	47.26	12	0	14
DLM	29	Am	2013	29.36	14	0	0
DLM	30	Am	2013	52.21	26	0	0
DLP	1	Ap	2013	27.6	23	0	1
DLP	2	Ap	2013	71.5	3	0	8
DLP	3	Ap	2013	28.27	30	4	24
DLP	4	Ap	2013	48.23	20	0	38
DLP	5	Ap	2013	41.87	18	0	32
DLP	6	Ap	2013	29.74	40	0	0
DLP	7	Ap	2013	24.85	43	1	2
DLP	8	Ap	2013	33.23	60	1	1
DLP	9	Ap	2013	65.93	11	0	0
DLP	10	Ap	2013	66.67	3	1	1
DLP	11	Ap	2013	37.92	34	0	1
DLP	12	Ap	2013	26.47	31	0	0
DLP	13	Ap	2013	21.5	31	0	0
DLP	14	Ap	2013	17.44	103	0	5
DLP	15	Ap	2013	24.77	46	0	13
DLP	16	Ap	2013	30.76	63	6	10
DLP	17	Ap	2013	22.36	44	2	0
DLP	18	Ap	2013	30.6	33	4	28
DLP	19	Ap	2013	37.4	18	6	0
DLP	20	Ap	2013	28.32	16	11	0
DLP	21	Ap	2013	34.74	29	2	0
DLP	22	Ap	2013	25.93	15	1	0
DLP	23	Ap	2013	39.16	12	4	0
DLP	24	Ap	2013	41.17	41	2	1
DLP	25	Ap	2013	26.77	54	3	0
DLP	26	Ap	2013	23.05	58	1	3
DLP	27	Ap	2013	44.77	18	0	0
DLP	28	Ap	2013	34.22	21	0	0
DLP	29	Ap	2013	16.87	63	0	3
DLP	30	Ap	2013	22.4	18	1	4
FB	1	Al	2013	76.88	5	0	12
FB	2	Al	2013	83.5	3	0	2
FB	3	Al	2013	67.84	9	0	13
FB	4	Al	2013	72.72	4	0	1
FB	5	Al	2013	56.38	4	1	4
FB	6	Al	2013	65.33	4	0	0
FB	7	Al	2013	59.9	3	0	0
FB	8	Al	2013	58.2	2	1	0
FB	9	Al	2013	69.27	3	4	0
FB	10	Al	2013	76.27	3	0	2
FB	11	Al	2013	53.3	3	0	0
FB	12	Al	2013	55.63	6	0	4
FB	13	Al	2013	58.62	8	0	5
FB	14	Al	2013	64.23	12	0	14
FB	15	Al	2013	60.08	5	1	1
FB	16	Al	2013	58.5	5	0	0
FB	17	Al	2013	31.6	3	0	3
FB	18	Al	2013	74.85	9	5	2
FB	19	Al	2013	99.94	7	3	7
FB	20	Al	2013	88.28	8	2	7
FB	21	Al	2013	66.1	2	0	2
FB	22	Al	2013	100.03	5	0	2
FB	23	Al	2013	86.78	21	1	13
FB	24	Al	2013	64.96	5	0	4
FB	25	Al	2013	87.68	6	0	1
FB	26	Al	2013	90.46	5	0	4
FB	27	Al	2013	80	4	0	8
FB	28	Al	2013	93.3	3	0	3
FB	29	Al	2013	99.95	4	0	3
FB	30	Al	2013	72.38	4	0	4
FF	1	As	2013	51.86	4	90	14
FF	2	As	2013	68.69	3	9	1
FF	3	As	2013	52.79	7	12	2
FF	4	As	2013	35.17	8	0	1
FF	5	As	2013	58.37	4	20	15
FF	6	As	2013	53.06	9	17	28
FF	7	As	2013	89.76	2	13	8
FF	8	As	2013	119.93	3	21	9
FF	9	As	2013	75.58	2	1	1
FF	10	As	2013	76	1	0	0
FF	11	As	2013	63.14	2	2	5
FF	12	As	2013	23.08	12	2	9
FF	13	As	2013	18.02	21	1	12
FF	14	As	2013	21.3	18	12	4
FF	15	As	2013	32.71	26	7	9
FF	16	As	2013	16.9	23	4	11
FF	17	As	2013	25.24	9	0	1
FF	18	As	2013	70.61	2	0	4
FF	19	As	2013	31.05	4	0	4
FF	20	As	2013	18.98	16	0	17
FF	21	As	2013	31.55	4	2	6
FF	22	As	2013	69.17	3	0	4
FF	23	As	2013	55.47	5	0	13
FF	24	As	2013	33.95	11	2	3
FF	25	As	2013	26.55	16	11	9
FF	26	As	2013	28.9	5	8	8
FF	27	As	2013	26.61	21	6	2
FF	28	As	2013	31.05	22	6	2
FF	29	As	2013	44.79	15	2	0
FF	30	As	2013	136.88	1	0	13
FGM	1	Am	2013	90.98	6	22	20
FGM	2	Am	2013	143.92	6	8	15
FGM	3	Am	2013	264.9	2	4	26
FGM	4	Am	2013	108.64	6	40	3
FGM	5	Am	2013	85.52	6	17	25
FGM	6	Am	2013	119.7	5	12	73
FGM	7	Am	2013	122.9	6	25	48
FGM	8	Am	2013	87.38	11	2	47
FGM	9	Am	2013	113.34	7	5	65
FGM	10	Am	2013	70.83	8	21	18
FGM	11	Am	2013	79.3	10	40	27
FGM	12	Am	2013	124.56	5	4	71
FGM	13	Am	2013	110.58	8	3	112
FGM	14	Am	2013	95.1	1	40	15
FGM	15	Am	2013	62.2	6	0	80
FGM	16	Am	2013	93.62	6	0	205
FGM	17	Am	2013	113	6	1	71
FGM	18	Am	2013	71.67	4	26	0
FGM	19	Am	2013	116.1	3	1	109
FGM	20	Am	2013	94.27	3	0	56
FGM	21	Am	2013	91.93	3	6	93
FGM	22	Am	2013	95.34	5	0	70
FGM	23	Am	2013	63.6	5	5	51
FGM	24	Am	2013	76.8	8	3	9
FGM	25	Am	2013	61.83	19	36	128
FGM	26	Am	2013	47.15	16	16	78
FGM	27	Am	2013	54.87	7	14	87
FGM	28	Am	2013	57.62	8	23	16
FGM	29	Am	2013	54.82	8	36	41
FGM	30	Am	2013	71.18	6	12	43
FGS	1	As	2013	53.27	3	4	9
FGS	2	As	2013	93.8	1	2	4
FGS	3	As	2013	38.1	4	11	10
FGS	4	As	2013	63.15	2	5	9
FGS	5	As	2013	43.58	4	5	1
FGS	6	As	2013	73.7	1	8	4
FGS	7	As	2013	48.25	2	0	1
FGS	8	As	2013	62.5	4	15	10
FGS	9	As	2013	40.97	3	8	10
FGS	10	As	2013	98.7	1	2	2
FGS	11	As	2013	125.5	1	4	9
FGS	12	As	2013	63.75	2	3	2
FGS	13	As	2013	102.4	1	18	24
FGS	14	As	2013	65.22	4	15	15
FGS	15	As	2013	73.23	3	3	9
FGS	16	As	2013	106	2	24	14
FGS	17	As	2013	84.83	3	27	27
FGS	18	As	2013	48.6	2	1	6
FGS	19	As	2013	45	5	1	8
FGS	20	As	2013	51.92	4	25	12
FGS	21	As	2013	80.08	5	12	14
FGS	22	As	2013	56.48	5	13	10
FGS	23	As	2013	77.33	4	8	5
FGS	24	As	2013	128.5	1	5	19
FGS	25	As	2013	78.8	2	9	14
FGS	26	As	2013	84.23	3	60	26
FGS	27	As	2013	39.9	2	4	3
FGS	28	As	2013	60.3	3	0	4
FGS	29	As	2013	96.05	2	9	30
FGS	30	As	2013	71.8	1	0	4
HB	1	Al	2013	44.6	4	0	0
HB	2	Al	2013	108.9	8	0	1
HB	3	Al	2013	53.57	7	0	0
HB	4	Al	2013	48.5	2	0	1
HB	5	Al	2013	66.85	8	0	0
HB	6	Al	2013	55.03	12	0	0
HB	7	Al	2013	106	1	0	0
HB	8	Al	2013	32.1	17	0	0
HB	9	Al	2013	68.8	1	0	0
HB	10	Al	2013	67.2	2	0	0
HB	11	Al	2013	59.9	3	0	0
HB	12	Al	2013	79.35	2	0	0
HB	13	Al	2013	48.7	6	0	0
HB	14	Al	2013	35.05	2	0	0
HB	15	Al	2013	85.9	5	0	0
HB	16	Al	2013	60.1	1	0	0
HB	17	Al	2013	57.65	7	0	0
HB	18	Al	2013	75.9	3	0	0
HB	19	Al	2013	134.6	1	0	0
HB	20	Al	2013	42.47	7	0	0
HB	21	Al	2013	51.35	4	0	0
HB	22	Al	2013	79.07	8	0	1
HB	23	Al	2013	33.55	5	0	1
HB	24	Al	2013	60.95	2	0	0
HB	25	Al	2013	45.7	8	0	0
HB	26	Al	2013	41.83	10	0	1
HB	27	Al	2013	56.2	14	0	0
HB	28	Al	2013	64.8	2	0	0
HB	29	Al	2013	48.6	1	0	0
HB	30	Al	2013	30.4	3	0	0
HV	1	As	2013	50.2	3	1	10
HV	2	As	2013	24.12	25	5	19
HV	3	As	2013	26.74	24	5	6
HV	4	As	2013	60.4	2	3	4
HV	5	As	2013	92.7	1	14	8
HV	6	As	2013	36.83	5	6	7
HV	7	As	2013	29.93	13	3	1
HV	8	As	2013	35.3	10	1	1
HV	9	As	2013	34.42	9	29	5
HV	10	As	2013	90.7	1	42	3
HV	11	As	2013	68.92	3	9	2
HV	12	As	2013	37.15	6	12	14
HV	13	As	2013	33.06	10	22	4
HV	14	As	2013	43.08	11	79	6
HV	15	As	2013	27.33	20	34	12
HV	16	As	2013	10.99	39	9	8
HV	17	As	2013	37.3	64	24	1
HV	18	As	2013	12.85	67	7	6
HV	19	As	2013	16.15	83	2	12
HV	20	As	2013	10.46	81	6	2
HV	21	As	2013	31.58	20	8	17
HV	22	As	2013	139.33	3	29	5
HV	23	As	2013	49.63	3	11	10
HV	24	As	2013	72.5	1	12	80
HV	25	As	2013	24.28	10	3	7
HV	26	As	2013	33.48	4	5	1
HV	27	As	2013	63.1	3	0	0
HV	28	As	2013	46	3	2	0
HV	29	As	2013	44.25	11	3	3
HV	30	As	2013	61.32	7	7	10
IV	1	Ap	2013	98.03	4	3	43
IV	2	Ap	2013	53.2	8	2	67
IV	3	Ap	2013	58.38	13	4	99
IV	4	Ap	2013	42.64	14	1	151
IV	5	Ap	2013	60.5	16	0	112
IV	6	Ap	2013	47.87	9	4	19
IV	7	Ap	2013	40.6	12	0	107
IV	8	Ap	2013	39	12	3	88
IV	9	Ap	2013	33.08	20	3	39
IV	10	Ap	2013	37.18	41	2	91
IV	11	Ap	2013	31.36	19	0	23
IV	12	Ap	2013	83.3	38	2	52
IV	13	Ap	2013	51.95	34	2	70
IV	14	Ap	2013	38.92	33	0	100
IV	15	Ap	2013	48.74	8	1	56
IV	16	Ap	2013	30.48	19	1	46
IV	17	Ap	2013	36.99	23	5	14
IV	18	Ap	2013	60.92	11	0	19
IV	19	Ap	2013	55.52	25	1	8
IV	20	Ap	2013	33.55	17	2	13
IV	21	Ap	2013	40.68	21	0	28
IV	22	Ap	2013	44.62	14	1	10
IV	23	Ap	2013	42.95	20	2	12
IV	24	Ap	2013	55.55	13	1	4
IV	25	Ap	2013	57.72	11	4	16
IV	26	Ap	2013	39.57	23	1	29
IV	27	Ap	2013	25.23	23	3	16
IV	28	Ap	2013	33.42	22	0	20
IV	29	Ap	2013	39.36	15	0	53
IV	30	Ap	2013	49.93	20	1	53
LM	1	As	2013	42.35	2	4	47
LM	2	As	2013	50.17	4	17	9
LM	3	As	2013	33.52	13	11	23
LM	4	As	2013	34.24	7	1	45
LM	5	As	2013	66.72	4	8	65
LM	6	As	2013	41.44	6	5	3
LM	7	As	2013	38.22	5	2	16
LM	8	As	2013	44.58	11	16	65
LM	9	As	2013	48.68	4	8	20
LM	10	As	2013	32.12	11	9	3
LM	11	As	2013	42.55	4	2	20
LM	12	As	2013	29.86	8	3	7
LM	13	As	2013	58.92	5	27	10
LM	14	As	2013	64.85	4	14	6
LM	15	As	2013	45.2	4	1	2
LM	16	As	2013	65.13	3	2	14
LM	17	As	2013	58.88	6	0	12
LM	18	As	2013	68.64	5	4	52
LM	19	As	2013	56.62	5	13	13
LM	20	As	2013	26.54	5	2	5
LM	21	As	2013	34.5	4	2	4
LM	22	As	2013	41.1	1	3	0
LM	23	As	2013	39.57	3	8	5
LM	24	As	2013	41.36	9	3	12
LM	25	As	2013	33.55	4	9	19
LM	26	As	2013	31.26	12	6	4
LM	27	As	2013	48.38	7	9	5
LM	28	As	2013	54.34	5	7	8
LM	29	As	2013	49.6	3	12	7
LM	30	As	2013	47.03	3	1	11
MP	1	Al	2013	96.84	8	0	3
MP	2	Al	2013	80.12	8	0	0
MP	3	Al	2013	81.99	10	0	3
MP	4	Al	2013	112.03	9	0	1
MP	5	Al	2013	95.65	15	0	0
MP	6	Al	2013	113.85	6	0	0
MP	7	Al	2013	108.36	5	0	1
MP	8	Al	2013	80.15	11	0	0
MP	9	Al	2013	87.42	12	2	3
MP	10	Al	2013	63.51	20	0	0
MP	11	Al	2013	68.13	21	0	3
MP	12	Al	2013	100.86	5	0	1
MP	13	Al	2013	94.46	14	0	0
MP	14	Al	2013	106.55	11	0	0
MP	15	Al	2013	77	5	0	1
MP	16	Al	2013	94.06	11	0	0
MP	17	Al	2013	120.25	12	0	2
MP	18	Al	2013	102.18	8	0	0
MP	19	Al	2013	100.08	4	0	0
MP	20	Al	2013	63.22	8	0	7
MP	21	Al	2013	87.05	5	0	0
MP	22	Al	2013	70.9	12	1	1
MP	23	Al	2013	117.78	4	1	1
MP	24	Al	2013	75.83	13	0	0
MP	25	Al	2013	88.85	12	2	1
MP	26	Al	2013	65.75	14	0	2
MP	27	Al	2013	99.12	5	0	0
MP	28	Al	2013	83.93	9	0	0
MP	29	Al	2013	77.34	19	0	1
MP	30	Al	2013	80.74	7	0	0
MR	1	As	2013	25.38	7	3	3
MR	2	As	2013	25.58	7	1	7
MR	3	As	2013	14.92	7	2	5
MR	4	As	2013	27.93	3	6	0
MR	5	As	2013	26	4	11	3
MR	6	As	2013	23.3	4	15	13
MR	7	As	2013	28.36	6	5	4
MR	8	As	2013	35.16	7	1	5
MR	9	As	2013	35.23	6	3	1
MR	10	As	2013	25.05	15	12	1
MR	11	As	2013	27.3	9	5	12
MR	12	As	2013	21.95	15	7	1
MR	13	As	2013	26.92	6	21	1
MR	14	As	2013	44.22	7	10	2
MR	15	As	2013	19.95	7	3	2
MR	16	As	2013	34.42	13	2	1
MR	17	As	2013	36.13	3	3	3
MR	18	As	2013	42	4	1	1
MR	19	As	2013	50.7	1	7	3
MR	20	As	2013	45.93	3	16	4
MR	21	As	2013	42.9	3	5	3
MR	22	As	2013	30.88	4	0	2
MR	23	As	2013	28.77	3	8	3
MR	24	As	2013	54.8	1	4	3
MR	25	As	2013	31.35	2	0	4
MR	26	As	2013	33.65	6	7	4
MR	27	As	2013	24.02	6	0	7
MR	28	As	2013	41.52	5	4	5
MR	29	As	2013	45	5	27	3
MR	30	As	2013	35.4	1	7	2
MV	1	Al	2013	90.18	10	0	2
MV	2	Al	2013	89.85	12	0	0
MV	3	Al	2013	63.17	14	0	1
MV	4	Al	2013	52.56	5	1	0
MV	5	Al	2013	128.3	3	0	1
MV	6	Al	2013	94.75	4	0	1
MV	7	Al	2013	100.8	6	0	0
MV	8	Al	2013	61	7	0	3
MV	9	Al	2013	83.32	6	0	0
MV	10	Al	2013	149.4	2	0	1
MV	11	Al	2013	148.4	1	0	0
MV	12	Al	2013	60.33	3	0	1
MV	13	Al	2013	75.17	3	0	0
MV	14	Al	2013	137.68	4	0	0
MV	15	Al	2013	94.7	7	1	3
MV	16	Al	2013	108.15	4	0	5
MV	17	Al	2013	85.95	4	0	1
MV	18	Al	2013	76.14	6	0	2
MV	19	Al	2013	128.93	3	0	0
MV	20	Al	2013	147.12	4	1	1
MV	21	Al	2013	70.17	13	0	0
MV	22	Al	2013	89.32	15	0	1
MV	23	Al	2013	87.38	12	0	0
MV	24	Al	2013	86	1	0	0
MV	25	Al	2013	62.76	5	0	1
MV	26	Al	2013	202.6	1	0	1
MV	27	Al	2013	181.1	2	0	1
MV	28	Al	2013	135.3	1	0	0
MV	29	Al	2013	72.75	3	0	1
MV	30	Al	2013	70.7	16	0	1
PN	1	As	2013	34.02	17	6	10
PN	2	As	2013	15.24	53	22	44
PN	3	As	2013	15.04	62	12	42
PN	4	As	2013	17.52	57	14	72
PN	5	As	2013	18.16	61	22	47
PN	6	As	2013	20.43	39	6	40
PN	7	As	2013	15.23	75	38	85
PN	8	As	2013	23.5	74	25	91
PN	9	As	2013	18.13	48	17	56
PN	10	As	2013	18.71	40	13	33
PN	11	As	2013	19.53	26	5	37
PN	12	As	2013	20.47	55	16	26
PN	13	As	2013	16.67	61	17	66
PN	14	As	2013	14.8	52	27	63
PN	15	As	2013	20.97	59	26	29
PN	16	As	2013	18.5	43	12	63
PN	17	As	2013	23.07	56	15	36
PN	18	As	2013	19.12	46	19	47
PN	19	As	2013	17.36	34	13	36
PN	20	As	2013	26.74	25	15	55
PN	21	As	2013	19.2	51	8	28
PN	22	As	2013	20.63	24	36	32
PN	23	As	2013	45.62	4	23	7
PN	24	As	2013	35	22	18	40
PN	25	As	2013	42.5	11	19	77
PN	26	As	2013	42.52	11	23	131
PN	27	As	2013	49.8	7	54	25
PN	28	As	2013	55.67	5	10	14
PN	29	As	2013	32.85	19	16	49
PN	30	As	2013	46.1	8	2	23
RDM	1	Am	2013	275.6	1	1	0
RDM	2	Am	2013	134.1	8	0	0
RDM	3	Am	2013	238.7	1	2	1
RDM	4	Am	2013	81.04	9	2	0
RDM	5	Am	2013	73.53	8	0	2
RDM	6	Am	2013	59.2	38	2	1
RDM	7	Am	2013	48.1	4	0	1
RDM	8	Am	2013	44.9	29	2	2
RDM	9	Am	2013	319.8	1	9	1
RDM	10	Am	2013	194.75	2	0	0
RDM	11	Am	2013	93.62	5	3	4
RDM	12	Am	2013	74.48	6	0	1
RDM	13	Am	2013	72.82	7	2	1
RDM	14	Am	2013	201	2	2	6
RDM	15	Am	2013	64.36	7	0	2
RDM	16	Am	2013	96.8	3	0	0
RDM	17	Am	2013	110.67	6	2	0
RDM	18	Am	2013	132.6	2	0	0
RDM	19	Am	2013	81.8	5	0	2
RDM	20	Am	2013	98.73	7	0	1
RDM	21	Am	2013	86.6	2	10	0
RDM	22	Am	2013	299.3	1	12	2
RDM	23	Am	2013	124.53	3	21	1
RDM	24	Am	2013	243	1	32	5
RDM	25	Am	2013	49.34	12	20	5
RDM	26	Am	2013	162.1	1	2	0
RDM	27	Am	2013	72.9	3	4	0
RDM	28	Am	2013	187.3	1	1	0
RDM	29	Am	2013	217.8	1	7	2
RDM	30	Am	2013	130.5	2	2	1
RDP	1	Ap	2013	60.77	6	1	5
RDP	2	Ap	2013	64.25	6	1	2
RDP	3	Ap	2013	67.48	8	2	7
RDP	4	Ap	2013	54.39	12	0	1
RDP	5	Ap	2013	53.8	6	1	0
RDP	6	Ap	2013	32.93	8	0	1
RDP	7	Ap	2013	57.77	4	2	0
RDP	8	Ap	2013	37.37	14	12	0
RDP	9	Ap	2013	47.99	37	1	2
RDP	10	Ap	2013	63.16	8	2	0
RDP	11	Ap	2013	38.02	22	0	2
RDP	12	Ap	2013	37.5	52	0	3
RDP	13	Ap	2013	38.58	38	1	11
RDP	14	Ap	2013	43.26	24	8	7
RDP	15	Ap	2013	63.75	7	2	8
RDP	16	Ap	2013	20.28	21	0	3
RDP	17	Ap	2013	64	11	1	6
RDP	18	Ap	2013	30.64	69	1	6
RDP	19	Ap	2013	20.24	50	9	2
RDP	20	Ap	2013	33.72	25	2	1
RDP	21	Ap	2013	51.98	11	5	1
RDP	22	Ap	2013	56.18	24	1	7
RDP	23	Ap	2013	31.52	10	1	0
RDP	24	Ap	2013	66.78	16	2	1
RDP	25	Ap	2013	23.46	47	0	0
RDP	26	Ap	2013	18.16	48	0	3
RDP	27	Ap	2013	26.28	7	1	1
RDP	28	Ap	2013	24.88	5	0	0
RDP	29	Ap	2013	41.17	23	4	3
RDP	30	Ap	2013	71.6	28	1	7
SD	1	Ap	2013	146.6	1	5	4
SD	2	Ap	2013	119.2	2	10	49
SD	3	Ap	2013	225.8	1	83	47
SD	4	Ap	2013	113.6	4	183	58
SD	5	Ap	2013	76.46	5	153	196
SD	6	Ap	2013	96.28	5	55	27
SD	7	Ap	2013	74.3	4	89	122
SD	8	Ap	2013	175.1	1	94	64
SD	9	Ap	2013	87.17	3	153	56
SD	10	Ap	2013	172.3	1	31	26
SD	11	Ap	2013	93.9	2	12	95
SD	12	Ap	2013	153.5	1	8	21
SD	13	Ap	2013	113.47	3	49	88
SD	14	Ap	2013	186.9	1	2	48
SD	15	Ap	2013	143.1	1	14	148
SD	16	Ap	2013	92.8	4	7	1
SD	17	Ap	2013	129.22	3	23	69
SD	18	Ap	2013	116.7	4	33	135
SD	19	Ap	2013	74.93	3	48	51
SD	20	Ap	2013	140	1	29	109
SD	21	Ap	2013	118.37	3	40	174
SD	22	Ap	2013	90.78	5	16	68
SD	23	Ap	2013	74.22	5	11	230
SD	24	Ap	2013	106.6	5	8	23
SD	25	Ap	2013	49.18	10	36	95
SD	26	Ap	2013	69.55	9	35	168
SD	27	Ap	2013	50.1	5	10	248
SD	28	Ap	2013	117.78	5	47	58
SD	29	Ap	2013	84.46	6	5	210
SD	30	Ap	2013	32.3	14	4	116
VV	1	Ap	2013	44	12	2	29
VV	2	Ap	2013	32.4	31	3	9
VV	3	Ap	2013	47.1	18	0	1
VV	4	Ap	2013	75	7	0	6
VV	5	Ap	2013	71.1	9	0	1
VV	6	Ap	2013	47.55	14	0	5
VV	7	Ap	2013	55.8	24	0	5
VV	8	Ap	2013	42.55	16	2	3
VV	9	Ap	2013	39.8	28	1	4
VV	10	Ap	2013	48.25	15	0	2
VV	11	Ap	2013	30.45	3	1	50
VV	12	Ap	2013	51.98	4	1	24
VV	13	Ap	2013	87.9	10	2	36
VV	14	Ap	2013	102.7	17	3	35
VV	15	Ap	2013	41.4	37	3	0
VV	16	Ap	2013	73.5	16	0	63
VV	17	Ap	2013	82.5	22	1	5
VV	18	Ap	2013	60.85	5	0	43
VV	19	Ap	2013	44.65	19	1	3
VV	20	Ap	2013	55.5	19	0	0
VV	21	Ap	2013	126.1	5	1	3
VV	22	Ap	2013	70.6	5	2	4
VV	23	Ap	2013	77.5	11	0	17
VV	24	Ap	2013	76.7	2	0	3
VV	25	Ap	2013	71.5	23	4	5
VV	26	Ap	2013	38.5	15	1	25
VV	27	Ap	2013	72	6	1	9
VV	28	Ap	2013	108.4	8	0	9
VV	29	Ap	2013	28.6	24	1	6
VV	30	Ap	2013	30.85	17	0	14
WB	1	Am	2013	74.57	7	0	0
WB	2	Am	2013	46.23	8	0	0
WB	3	Am	2013	52.65	4	0	0
WB	4	Am	2013	88.8	4	0	2
WB	5	Am	2013	111.4	1	0	5
WB	6	Am	2013	38.64	13	0	12
WB	7	Am	2013	79.56	14	0	3
WB	8	Am	2013	22.88	16	0	2
WB	9	Am	2013	32.69	14	0	19
WB	10	Am	2013	19.21	29	0	0
WB	11	Am	2013	34.86	14	0	8
WB	12	Am	2013	39.52	15	0	1
WB	13	Am	2013	40.73	7	0	0
WB	14	Am	2013	112.9	2	0	4
WB	15	Am	2013	139.58	5	1	2
WB	16	Am	2013	106.86	5	19	13
WB	17	Am	2013	98.2	8	0	3
WB	18	Am	2013	71.55	4	1	2
WB	19	Am	2013	69.26	18	0	9
WB	20	Am	2013	67.6	12	0	5
WB	21	Am	2013	72.15	16	0	10
WB	22	Am	2013	67.06	15	0	3
WB	23	Am	2013	62.08	7	0	5
WB	24	Am	2013	36.47	4	1	1
WB	25	Am	2013	48.1	12	0	13
WB	26	Am	2013	47.17	12	0	0
WB	27	Am	2013	55.67	4	0	4
WB	28	Am	2013	51.05	7	0	0
WB	29	Am	2013	39.84	8	0	2
WB	30	Am	2013	55.74	10	0	0
WL	1	Ap	2013	42.16	53	11	9
WL	2	Ap	2013	24.4	63	0	1
WL	3	Ap	2013	33.74	39	0	1
WL	4	Ap	2013	24.53	61	0	0
WL	5	Ap	2013	44.8	26	0	10
WL	6	Ap	2013	33.28	8	0	5
WL	7	Ap	2013	39.81	62	0	0
WL	8	Ap	2013	15.04	40	0	3
WL	9	Ap	2013	21.09	59	0	0
WL	10	Ap	2013	22.18	71	0	0
WL	11	Ap	2013	35.83	82	0	9
WL	12	Ap	2013	20.82	36	0	0
WL	13	Ap	2013	28.2	48	3	0
WL	14	Ap	2013	19.15	51	4	0
WL	15	Ap	2013	32.54	27	3	0
WL	16	Ap	2013	25.24	27	2	1
WL	17	Ap	2013	44.75	35	2	4
WL	18	Ap	2013	44.38	32	2	0
WL	19	Ap	2013	31.6	46	3	3
WL	20	Ap	2013	31.41	82	2	0
WL	21	Ap	2013	24.99	81	3	10
WL	22	Ap	2013	27.03	43	0	20
WL	23	Ap	2013	25.5	56	0	12
WL	24	Ap	2013	32.89	28	0	8
WL	25	Ap	2013	17.63	20	1	1
WL	26	Ap	2013	22.45	48	0	0
WL	27	Ap	2013	39.08	62	0	0
WL	28	Ap	2013	24.37	45	0	0
WL	29	Ap	2013	30.67	21	0	1
WL	30	Ap	2013	34.62	25	1	1
WR	1	Al	2013	168.85	2	0	4
WR	2	Al	2013	59.08	4	2	1
WR	3	Al	2013	209.2	1	0	0
WR	4	Al	2013	120.42	4	1	3
WR	5	Al	2013	134	3	0	4
WR	6	Al	2013	115.4	4	0	2
WR	7	Al	2013	60.22	5	0	0
WR	8	Al	2013	60.54	9	0	0
WR	9	Al	2013	92.93	10	0	1
WR	10	Al	2013	70.86	7	0	11
WR	11	Al	2013	118.36	5	0	0
WR	12	Al	2013	105.63	3	0	0
WR	13	Al	2013	165.85	2	0	5
WR	14	Al	2013	41.7	9	1	0
WR	15	Al	2013	40.06	15	1	2
WR	16	Al	2013	29.28	10	1	0
WR	17	Al	2013	26.03	11	0	6
WR	18	Al	2013	171.1	3	0	6
WR	19	Al	2013	203.05	2	2	2
WR	20	Al	2013	198.87	3	1	14
WR	21	Al	2013	232.9	1	0	5
WR	22	Al	2013	215.7	1	1	5
WR	23	Al	2013	142.35	2	1	8
WR	24	Al	2013	228.3	1	0	0
WR	25	Al	2013	308.3	1	2	14
WR	26	Al	2013	211.8	1	0	3
WR	27	Al	2013	139	1	0	3
WR	28	Al	2013	394.1	1	0	2
WR	29	Al	2013	163.4	1	0	3
WR	30	Al	2013	244	1	0	2

## Sheet: Diameter at breast height
Site	Species	Year	Sample	Tree	Diameter	Canopy
HB	Al	2013	1	1	19.02	Y
HB	Al	2013	1	2	68.06	Y
HB	Al	2013	1	3	22.66	Y
HB	Al	2013	1	4	68.55	Y
HB	Al	2013	2	1	102.39	Y
HB	Al	2013	2	2	115.38	Y
HB	Al	2013	3	1	25.25	Y
HB	Al	2013	3	2	82.12	Y
HB	Al	2013	3	3	53.31	Y
HB	Al	2013	4	1	48.47	Y
HB	Al	2013	5	1	54.14	Y
HB	Al	2013	5	2	79.58	Y
HB	Al	2013	6	1	88	Y
HB	Al	2013	6	2	30.23	Y
HB	Al	2013	6	3	46.93	Y
HB	Al	2013	7	1	105.97	Y
HB	Al	2013	8	1	29.87	Y
HB	Al	2013	8	2	38.46	Y
HB	Al	2013	8	3	27.01	Y
HB	Al	2013	8	4	33	Y
HB	Al	2013	9	1	68.75	Y
HB	Al	2013	10	1	19.25	Y
HB	Al	2013	10	2	115.11	Y
HB	Al	2013	11	1	72.72	Y
HB	Al	2013	11	2	47.05	Y
HB	Al	2013	12	1	56.17	Y
HB	Al	2013	12	2	102.49	Y
HB	Al	2013	13	1	44.16	Y
HB	Al	2013	13	2	53.16	Y
HB	Al	2013	14	1	18.4	Y
HB	Al	2013	14	2	51.69	Y
HB	Al	2013	15	1	85.93	Y
HB	Al	2013	16	1	60.1	Y
HB	Al	2013	17	1	62.37	Y
HB	Al	2013	17	2	52.89	Y
HB	Al	2013	18	1	69.7	Y
HB	Al	2013	18	2	82.14	Y
HB	Al	2013	19	1	134.55	Y
HB	Al	2013	20	1	59.93	Y
HB	Al	2013	20	2	36.27	Y
HB	Al	2013	20	3	31.21	Y
HB	Al	2013	21	1	51.67	Y
HB	Al	2013	21	2	50.97	Y
HB	Al	2013	22	1	40.05	Y
HB	Al	2013	22	2	130.15	Y
HB	Al	2013	22	3	66.92	Y
HB	Al	2013	23	1	39.2	Y
HB	Al	2013	23	2	27.91	Y
HB	Al	2013	24	1	51.09	Y
HB	Al	2013	24	2	70.79	Y
HB	Al	2013	25	1	28.79	Y
HB	Al	2013	25	2	62.6	Y
HB	Al	2013	26	1	21.16	Y
HB	Al	2013	26	2	55.78	Y
HB	Al	2013	26	3	48.49	Y
HB	Al	2013	27	1	54.57	Y
HB	Al	2013	27	2	57.8	Y
HB	Al	2013	28	1	73.62	Y
HB	Al	2013	28	2	55.97	Y
HB	Al	2013	29	1	48.6	Y
HB	Al	2013	30	1	30.37	Y
FB	Al	2013	1	1	99.33	Y
FB	Al	2013	1	2	22.25	Y
FB	Al	2013	1	3	75.67	Y
FB	Al	2013	1	4	98.53	Y
FB	Al	2013	1	5	88.61	N
FB	Al	2013	2	1	72.43	Y
FB	Al	2013	2	2	92.76	Y
FB	Al	2013	2	3	85.28	Y
FB	Al	2013	3	1	100	Y
FB	Al	2013	3	2	64.99	Y
FB	Al	2013	3	3	81.7	N
FB	Al	2013	3	4	23.29	N
FB	Al	2013	3	5	69.24	N
FB	Al	2013	4	1	78.46	Y
FB	Al	2013	4	2	60.27	Y
FB	Al	2013	4	3	81.05	Y
FB	Al	2013	4	4	70.99	N
FB	Al	2013	5	1	60.33	Y
FB	Al	2013	5	2	52.51	Y
FB	Al	2013	5	3	83.06	Y
FB	Al	2013	5	4	29.59	N
FB	Al	2013	6	1	38.61	Y
FB	Al	2013	6	2	78.92	Y
FB	Al	2013	6	3	90.25	Y
FB	Al	2013	6	4	53.45	Y
FB	Al	2013	7	1	64.78	Y
FB	Al	2013	7	2	60.64	Y
FB	Al	2013	7	3	54.34	Y
FB	Al	2013	8	1	56.02	Y
FB	Al	2013	8	2	60.36	Y
FB	Al	2013	9	1	48.14	Y
FB	Al	2013	9	2	81	Y
FB	Al	2013	9	3	78.69	N
FB	Al	2013	10	1	81.52	Y
FB	Al	2013	10	2	86.12	Y
FB	Al	2013	10	3	61.24	Y
FB	Al	2013	11	1	54.51	Y
FB	Al	2013	11	2	53.38	Y
FB	Al	2013	11	3	51.97	Y
FB	Al	2013	12	1	78.37	Y
FB	Al	2013	12	2	53	Y
FB	Al	2013	12	3	49.95	Y
FB	Al	2013	12	4	81.11	Y
FB	Al	2013	12	5	24.12	N
FB	Al	2013	12	6	47.2	N
FB	Al	2013	13	1	51.58	Y
FB	Al	2013	13	2	87.07	Y
FB	Al	2013	13	3	71.51	Y
FB	Al	2013	13	4	46.53	N
FB	Al	2013	13	5	56.86	N
FB	Al	2013	13	6	38.08	N
FB	Al	2013	14	1	49.83	Y
FB	Al	2013	14	2	87.86	Y
FB	Al	2013	14	3	57.16	Y
FB	Al	2013	14	4	66.21	N
FB	Al	2013	14	5	88.06	N
FB	Al	2013	14	6	36.17	N
FB	Al	2013	15	1	85.25	Y
FB	Al	2013	15	2	57.94	Y
FB	Al	2013	15	3	44.125	Y
FB	Al	2013	15	4	46.7	Y
FB	Al	2013	15	5	66.39	N
FB	Al	2013	16	1	53.75	Y
FB	Al	2013	16	2	27.44	Y
FB	Al	2013	16	3	70.11	Y
FB	Al	2013	16	4	77.39	N
FB	Al	2013	16	5	63.76	N
FB	Al	2013	17	1	40.68	Y
FB	Al	2013	17	2	38.41	N
FB	Al	2013	17	3	15.71	N
FB	Al	2013	18	1	106.3	Y
FB	Al	2013	18	2	113.64	N
FB	Al	2013	18	3	38.27	N
FB	Al	2013	18	4	41.23	N
FB	Al	2013	19	1	104.5	Y
FB	Al	2013	19	2	133.37	Y
FB	Al	2013	19	3	89.64	N
FB	Al	2013	19	4	62.11	N
FB	Al	2013	19	5	110.05	N
FB	Al	2013	20	1	85.37	Y
FB	Al	2013	20	2	88.28	Y
FB	Al	2013	20	3	103.477	Y
FB	Al	2013	20	4	84.79	N
FB	Al	2013	20	5	60.48	N
FB	Al	2013	20	6	107.19	N
FB	Al	2013	21	1	63.34	Y
FB	Al	2013	21	2	68.93	Y
FB	Al	2013	22	1	137.73	Y
FB	Al	2013	22	2	77.94	N
FB	Al	2013	22	3	98.46	N
FB	Al	2013	22	4	85.96	N
FB	Al	2013	23	1	125.6	Y
FB	Al	2013	23	2	62.88	Y
FB	Al	2013	23	3	29.1	N
FB	Al	2013	23	4	136.53	N
FB	Al	2013	23	5	79.78	N
FB	Al	2013	24	1	48.99	Y
FB	Al	2013	24	2	26.87	Y
FB	Al	2013	24	3	112.49	N
FB	Al	2013	24	4	53.66	N
FB	Al	2013	24	5	82.69	N
FB	Al	2013	25	1	54.15	Y
FB	Al	2013	25	2	96.03	Y
FB	Al	2013	25	3	92.42	Y
FB	Al	2013	25	4	57.67	N
FB	Al	2013	25	5	72.05	N
FB	Al	2013	25	6	153.67	N
FB	Al	2013	26	1	82.19	Y
FB	Al	2013	26	2	99.73	Y
FB	Al	2013	26	3	87.08	N
FB	Al	2013	26	4	87.54	N
FB	Al	2013	26	5	95.83	N
FB	Al	2013	27	1	22.23	Y
FB	Al	2013	27	2	101.5	Y
FB	Al	2013	27	3	95.63	Y
FB	Al	2013	27	4	100.65	N
FB	Al	2013	28	1	141.08	Y
FB	Al	2013	28	2	108.13	N
FB	Al	2013	28	3	30.7	N
FB	Al	2013	29	1	23.24	Y
FB	Al	2013	29	2	116.38	Y
FB	Al	2013	29	3	147.03	Y
FB	Al	2013	29	4	113.18	N
FB	Al	2013	30	1	116.7	Y
FB	Al	2013	30	2	44.61	Y
FB	Al	2013	30	3	85.23	N
FB	Al	2013	30	4	43.02	N
MP	Al	2013	1	1	97	Y
MP	Al	2013	1	2	202.28	Y
MP	Al	2013	1	3	63.83	N
MP	Al	2013	1	4	76.8	N
MP	Al	2013	1	5	44.28	N
MP	Al	2013	2	1	177.83	Y
MP	Al	2013	2	2	43.9	Y
MP	Al	2013	2	3	169.74	Y
MP	Al	2013	2	4	39.58	N
MP	Al	2013	2	5	31.7	N
MP	Al	2013	2	6	18.03	N
MP	Al	2013	3	1	117.76	Y
MP	Al	2013	3	2	39.05	Y
MP	Al	2013	3	3	123.59	Y
MP	Al	2013	3	4	80.03	Y
MP	Al	2013	3	5	103.08	N
MP	Al	2013	3	6	40.4	N
MP	Al	2013	3	7	69.85	N
MP	Al	2013	4	1	126.435	Y
MP	Al	2013	4	2	28.97	N
MP	Al	2013	4	3	156.36	N
MP	Al	2013	4	4	136.34	N
MP	Al	2013	5	1	167.34	Y
MP	Al	2013	5	2	75.58	N
MP	Al	2013	5	3	59.75	N
MP	Al	2013	5	4	79.9	N
MP	Al	2013	6	1	216.25	Y
MP	Al	2013	6	2	45.52	N
MP	Al	2013	6	3	110.06	N
MP	Al	2013	6	4	83.49	N
MP	Al	2013	7	1	58.11	Y
MP	Al	2013	7	2	110.33	Y
MP	Al	2013	7	3	106.08	Y
MP	Al	2013	7	4	199.38	Y
MP	Al	2013	7	5	67.89	N
MP	Al	2013	8	1	107.63	Y
MP	Al	2013	8	2	142	Y
MP	Al	2013	8	3	109.35	Y
MP	Al	2013	8	4	45.1	N
MP	Al	2013	8	5	30.8	N
MP	Al	2013	8	6	46.01	N
MP	Al	2013	9	1	108.4	Y
MP	Al	2013	9	2	44.89	Y
MP	Al	2013	9	3	177.01	Y
MP	Al	2013	9	4	49.8	N
MP	Al	2013	9	5	107.57	N
MP	Al	2013	9	6	36.78	N
MP	Al	2013	10	1	44	Y
MP	Al	2013	10	2	50.59	Y
MP	Al	2013	10	3	151.54	Y
MP	Al	2013	10	4	58.34	Y
MP	Al	2013	10	5	51.48	N
MP	Al	2013	10	6	57.47	N
MP	Al	2013	10	7	31.15	N
MP	Al	2013	11	1	85.79	Y
MP	Al	2013	11	2	162.005	Y
MP	Al	2013	11	3	19.23	Y
MP	Al	2013	11	4	57.37	Y
MP	Al	2013	11	5	19.53	N
MP	Al	2013	11	6	75.45	N
MP	Al	2013	11	7	57.46	N
MP	Al	2013	12	1	186.97	Y
MP	Al	2013	12	2	120.17	Y
MP	Al	2013	12	3	26.92	N
MP	Al	2013	12	4	79.49	N
MP	Al	2013	12	5	90.66	N
MP	Al	2013	13	1	98.61	Y
MP	Al	2013	13	2	63.84	Y
MP	Al	2013	13	3	149.23	N
MP	Al	2013	13	4	73.24	N
MP	Al	2013	13	5	87.54	N
MP	Al	2013	14	1	64.73	Y
MP	Al	2013	14	2	191.48	Y
MP	Al	2013	14	3	120.245	Y
MP	Al	2013	14	4	78.56	N
MP	Al	2013	14	5	60.01	N
MP	Al	2013	14	6	124.3	N
MP	Al	2013	15	1	102.52	Y
MP	Al	2013	15	2	117.21	Y
MP	Al	2013	15	3	30.3	Y
MP	Al	2013	15	4	71.44	N
MP	Al	2013	15	5	63.61	N
MP	Al	2013	16	1	139.09	Y
MP	Al	2013	16	2	194.11	Y
MP	Al	2013	16	3	27.78	N
MP	Al	2013	16	4	54.21	N
MP	Al	2013	16	5	55.06	N
MP	Al	2013	17	1	150.56	Y
MP	Al	2013	17	2	85.37	Y
MP	Al	2013	17	3	139.605	Y
MP	Al	2013	17	4	162.14	N
MP	Al	2013	17	5	149.58	N
MP	Al	2013	17	6	34.18	N
MP	Al	2013	18	1	94.2	Y
MP	Al	2013	18	2	148.1	Y
MP	Al	2013	18	3	70.9	N
MP	Al	2013	18	4	70.44	N
MP	Al	2013	18	5	127.33	N
MP	Al	2013	19	1	68.09	Y
MP	Al	2013	19	2	79.99	Y
MP	Al	2013	19	3	201.94	Y
MP	Al	2013	19	4	50.34	N
MP	Al	2013	20	1	116.42	Y
MP	Al	2013	20	2	64.72	Y
MP	Al	2013	20	3	47.42	Y
MP	Al	2013	20	4	39.18	N
MP	Al	2013	20	5	33.06	N
MP	Al	2013	20	6	78.52	N
MP	Al	2013	21	1	82.15	Y
MP	Al	2013	21	2	166.37	Y
MP	Al	2013	21	3	38.26	N
MP	Al	2013	21	4	61.31	N
MP	Al	2013	22	1	136.4	Y
MP	Al	2013	22	2	84.25	Y
MP	Al	2013	22	3	39.61	N
MP	Al	2013	22	4	53.79	N
MP	Al	2013	22	5	40.42	N
MP	Al	2013	23	1	107.42	Y
MP	Al	2013	23	2	104.55	Y
MP	Al	2013	23	3	130.49	N
MP	Al	2013	23	4	128.59	N
MP	Al	2013	24	1	151.31	Y
MP	Al	2013	24	2	82.83	Y
MP	Al	2013	24	3	96.03	Y
MP	Al	2013	24	4	44.63	N
MP	Al	2013	24	5	52.42	N
MP	Al	2013	24	6	27.91	N
MP	Al	2013	25	1	90.03	Y
MP	Al	2013	25	2	129.35	Y
MP	Al	2013	25	3	133.37	Y
MP	Al	2013	25	4	67.78	N
MP	Al	2013	25	5	83.02	N
MP	Al	2013	25	6	29.54	N
MP	Al	2013	26	1	62.75	Y
MP	Al	2013	26	2	49.44	Y
MP	Al	2013	26	3	116.89	Y
MP	Al	2013	26	4	46.24	N
MP	Al	2013	26	5	37.4	N
MP	Al	2013	26	6	81.77	N
MP	Al	2013	27	1	83.49	Y
MP	Al	2013	27	2	108.64	Y
MP	Al	2013	27	3	99.12	Y
MP	Al	2013	27	4	96.63	N
MP	Al	2013	27	5	107.79	N
MP	Al	2013	28	1	37.54	Y
MP	Al	2013	28	2	156.37	Y
MP	Al	2013	28	3	86.89	Y
MP	Al	2013	28	4	137.03	N
MP	Al	2013	28	5	25.38	N
MP	Al	2013	28	6	60.44	N
MP	Al	2013	29	1	137.65	Y
MP	Al	2013	29	2	77.28	Y
MP	Al	2013	29	3	51.31	N
MP	Al	2013	29	4	44.47	N
MP	Al	2013	29	5	75.94	N
MP	Al	2013	30	1	139.74	Y
MP	Al	2013	30	2	50.91	Y
MP	Al	2013	30	3	46.91	N
MP	Al	2013	30	4	50.9	N
MP	Al	2013	30	5	115.27	N
DLL	Al	2013	1	1	80.04	Y
DLL	Al	2013	1	2	7.89	Y
DLL	Al	2013	1	3	14.34	Y
DLL	Al	2013	1	4	32.02	N
DLL	Al	2013	1	5	44.12	N
DLL	Al	2013	1	6	12.59	N
DLL	Al	2013	2	1	49.67	Y
DLL	Al	2013	2	2	58.4	Y
DLL	Al	2013	2	3	28.58	N
DLL	Al	2013	2	4	31.99	N
DLL	Al	2013	2	5	15.2	N
DLL	Al	2013	3	1	90.9	Y
DLL	Al	2013	3	2	46.03	Y
DLL	Al	2013	3	3	33.235	Y
DLL	Al	2013	3	4	55.8	N
DLL	Al	2013	3	5	17	N
DLL	Al	2013	4	1	55.15	Y
DLL	Al	2013	4	2	53.83	Y
DLL	Al	2013	4	3	60.93	N
DLL	Al	2013	4	4	35.6	N
DLL	Al	2013	4	5	27.95	N
DLL	Al	2013	5	1	76.8	Y
DLL	Al	2013	5	2	39.665	Y
DLL	Al	2013	5	3	53.54	N
DLL	Al	2013	5	4	40.17	N
DLL	Al	2013	6	1	37.73	Y
DLL	Al	2013	6	2	58.4	Y
DLL	Al	2013	6	3	66.29	Y
DLL	Al	2013	6	4	11.55	N
DLL	Al	2013	6	5	26.09	N
DLL	Al	2013	6	6	13.03	N
DLL	Al	2013	7	1	86.45	Y
DLL	Al	2013	7	2	26.47	Y
DLL	Al	2013	7	3	61.13	N
DLL	Al	2013	7	4	16.16	N
DLL	Al	2013	7	5	27.93	N
DLL	Al	2013	8	1	48.02	Y
DLL	Al	2013	8	2	77.1	Y
DLL	Al	2013	8	3	35.06	Y
DLL	Al	2013	8	4	28.36	N
DLL	Al	2013	8	5	20.44	N
DLL	Al	2013	8	6	42.08	N
DLL	Al	2013	9	1	65.87	Y
DLL	Al	2013	9	2	47.65	Y
DLL	Al	2013	9	3	48.24	N
DLL	Al	2013	9	4	24.54	N
DLL	Al	2013	9	5	18.13	N
DLL	Al	2013	10	1	49.26	Y
DLL	Al	2013	10	2	76.52	Y
DLL	Al	2013	10	3	71.52	Y
DLL	Al	2013	10	4	41.21	N
DLL	Al	2013	10	5	24.95	N
DLL	Al	2013	10	6	8.76	N
DLL	Al	2013	11	1	71.15	Y
DLL	Al	2013	11	2	22.1	Y
DLL	Al	2013	11	3	45.96	Y
DLL	Al	2013	11	4	60.62	Y
DLL	Al	2013	11	5	29.9	N
DLL	Al	2013	11	6	20.14	N
DLL	Al	2013	11	7	43.21	N
DLL	Al	2013	12	1	59.6	Y
DLL	Al	2013	12	2	39.72	Y
DLL	Al	2013	12	3	56.55	Y
DLL	Al	2013	12	4	38.76	N
DLL	Al	2013	12	5	10.7	N
DLL	Al	2013	12	6	21.11	N
DLL	Al	2013	13	1	57.96	Y
DLL	Al	2013	13	2	30.37	N
DLL	Al	2013	13	3	24.95	N
DLL	Al	2013	13	4	36.4	N
DLL	Al	2013	14	1	51.73	Y
DLL	Al	2013	14	2	49.51	Y
DLL	Al	2013	14	3	68.37	Y
DLL	Al	2013	14	4	47.91	N
DLL	Al	2013	14	5	23.92	N
DLL	Al	2013	14	6	15.97	N
DLL	Al	2013	15	1	42.84	Y
DLL	Al	2013	15	2	16.29	Y
DLL	Al	2013	15	3	25	Y
DLL	Al	2013	15	4	28.32	Y
DLL	Al	2013	15	5	20.3	N
DLL	Al	2013	15	6	24.04	N
DLL	Al	2013	15	7	42.13	N
DLL	Al	2013	16	1	18.09	Y
DLL	Al	2013	16	2	50.76	Y
DLL	Al	2013	16	3	23.4	N
DLL	Al	2013	16	4	40.35	N
DLL	Al	2013	16	5	33.43	N
DLL	Al	2013	17	1	46.98	Y
DLL	Al	2013	17	2	85.08	Y
DLL	Al	2013	17	3	26.65	Y
DLL	Al	2013	17	4	46.45	N
DLL	Al	2013	17	5	17.29	N
DLL	Al	2013	17	6	20.72	N
DLL	Al	2013	18	1	39.13	Y
DLL	Al	2013	18	2	53.51	Y
DLL	Al	2013	18	3	65.98	Y
DLL	Al	2013	18	4	56.17	Y
DLL	Al	2013	19	1	50.7	Y
DLL	Al	2013	19	2	78.2	Y
DLL	Al	2013	19	3	63.17	N
DLL	Al	2013	19	4	16.86	N
DLL	Al	2013	19	5	25.78	N
DLL	Al	2013	20	1	76.93	Y
DLL	Al	2013	20	2	30.19	Y
DLL	Al	2013	20	3	16.39	Y
DLL	Al	2013	20	4	26.84	Y
DLL	Al	2013	20	5	19.17	N
DLL	Al	2013	20	6	44.44	N
DLL	Al	2013	20	7	19.12	N
DLL	Al	2013	21	1	23.47	Y
DLL	Al	2013	21	2	28.07	Y
DLL	Al	2013	21	3	44.3	Y
DLL	Al	2013	21	4	85.72	Y
DLL	Al	2013	21	5	44.09	N
DLL	Al	2013	21	6	30.74	N
DLL	Al	2013	21	7	15.98	N
DLL	Al	2013	22	8	34.81	Y
DLL	Al	2013	22	1	33.81	Y
DLL	Al	2013	22	2	22.17	N
DLL	Al	2013	22	3	34.12	N
DLL	Al	2013	22	4	21.78	N
DLL	Al	2013	23	1	55.02	Y
DLL	Al	2013	23	2	138.84	Y
DLL	Al	2013	23	3	35.56	N
DLL	Al	2013	23	4	52.74	N
DLL	Al	2013	23	5	30	N
DLL	Al	2013	24	1	33.39	Y
DLL	Al	2013	24	2	44.99	Y
DLL	Al	2013	24	3	44.67	Y
DLL	Al	2013	24	4	45.82	N
DLL	Al	2013	24	5	19.73	N
DLL	Al	2013	24	6	12	N
DLL	Al	2013	25	1	53.89	Y
DLL	Al	2013	25	2	28.44	Y
DLL	Al	2013	25	3	28.86	Y
DLL	Al	2013	25	4	55.17	N
DLL	Al	2013	26	1	41.61	Y
DLL	Al	2013	26	2	104.63	Y
DLL	Al	2013	26	3	56.71	Y
DLL	Al	2013	26	4	34.81	N
DLL	Al	2013	26	5	54.61	N
DLL	Al	2013	26	6	51.51	N
DLL	Al	2013	27	1	34.55	Y
DLL	Al	2013	27	2	19.65	Y
DLL	Al	2013	27	3	35.58	N
DLL	Al	2013	27	4	10.43	N
DLL	Al	2013	27	5	23.21	N
DLL	Al	2013	28	1	51.01	Y
DLL	Al	2013	28	2	43.79	Y
DLL	Al	2013	28	3	42.76	Y
DLL	Al	2013	28	4	21.8	N
DLL	Al	2013	28	5	14.86	N
DLL	Al	2013	28	6	25.83	N
DLL	Al	2013	29	1	43.18	Y
DLL	Al	2013	29	2	31.1	Y
DLL	Al	2013	29	3	48.72	N
DLL	Al	2013	29	4	19.36	N
DLL	Al	2013	29	5	30.62	N
DLL	Al	2013	30	1	69.63	Y
DLL	Al	2013	30	2	31.28	Y
DLL	Al	2013	30	3	30.66	Y
DLL	Al	2013	30	4	58.61	N
DLL	Al	2013	30	5	37.11	N
DLL	Al	2013	30	6	34.83	N
AVL	Al	2013	1	1	66.7	Y
AVL	Al	2013	1	2	70.74	Y
AVL	Al	2013	1	3	5.91	N
AVL	Al	2013	2	1	65.4	Y
AVL	Al	2013	2	2	290.59	N
AVL	Al	2013	3	1	247.68	Y
AVL	Al	2013	3	2	268.61	Y
AVL	Al	2013	4	1	126.68	Y
AVL	Al	2013	4	2	65.48	Y
AVL	Al	2013	4	3	122.935	Y
AVL	Al	2013	4	4	16.38	N
AVL	Al	2013	4	5	92.6067	N
AVL	Al	2013	5	1	108.545	Y
AVL	Al	2013	6	1	60.72	Y
AVL	Al	2013	6	2	130.76	N
AVL	Al	2013	7	1	185.56	Y
AVL	Al	2013	8	1	216.03	Y
AVL	Al	2013	8	2	110.71	N
AVL	Al	2013	8	3	33.84	N
AVL	Al	2013	8	4	48.04	N
AVL	Al	2013	9	1	131.15	Y
AVL	Al	2013	9	2	124.42	Y
AVL	Al	2013	9	3	85.86	N
AVL	Al	2013	10	1	109.28	Y
AVL	Al	2013	10	2	201.15	Y
AVL	Al	2013	10	3	113.46	N
AVL	Al	2013	10	4	174.44	N
AVL	Al	2013	10	5	120.88	N
AVL	Al	2013	11	1	58.55	Y
AVL	Al	2013	11	2	158.03	Y
AVL	Al	2013	11	3	116.77	N
AVL	Al	2013	12	1	107.145	Y
AVL	Al	2013	12	2	75.16	N
AVL	Al	2013	13	1	103.16	Y
AVL	Al	2013	13	2	104.75	N
AVL	Al	2013	13	3	179.44	N
AVL	Al	2013	13	4	115.21	N
AVL	Al	2013	14	1	23.13	Y
AVL	Al	2013	14	2	102.707	Y
AVL	Al	2013	14	3	17.715	N
AVL	Al	2013	15	1	43.1	Y
AVL	Al	2013	15	2	26.57	N
AVL	Al	2013	16	1	309.14	Y
AVL	Al	2013	16	2	183.99	Y
AVL	Al	2013	16	3	92.37	N
AVL	Al	2013	16	4	68.89	N
AVL	Al	2013	16	5	49.36	N
AVL	Al	2013	17	1	123.29	Y
AVL	Al	2013	17	2	108.13	Y
AVL	Al	2013	17	3	66.59	N
AVL	Al	2013	17	4	100.8	N
AVL	Al	2013	17	5	108.15	N
AVL	Al	2013	18	1	131.21	Y
AVL	Al	2013	18	2	136.17	Y
AVL	Al	2013	18	3	94.49	N
AVL	Al	2013	19	1	95.03	Y
AVL	Al	2013	19	2	106.31	N
AVL	Al	2013	19	3	41.68	N
AVL	Al	2013	19	4	101.49	N
AVL	Al	2013	20	1	189.33	Y
AVL	Al	2013	21	1	175.2	Y
AVL	Al	2013	21	2	91.21	Y
AVL	Al	2013	22	1	81.99	Y
AVL	Al	2013	22	2	116.92	Y
AVL	Al	2013	22	3	36.82	N
AVL	Al	2013	23	1	45.92	Y
AVL	Al	2013	24	1	158.05	Y
AVL	Al	2013	24	2	107.98	N
AVL	Al	2013	25	1	122.433	Y
AVL	Al	2013	26	1	177.913	Y
AVL	Al	2013	27	1	194.645	Y
AVL	Al	2013	28	1	78.44	Y
AVL	Al	2013	29	1	129.6	Y
AVL	Al	2013	29	2	193	N
AVL	Al	2013	29	3	49.98	N
AVL	Al	2013	29	4	47.81	N
AVL	Al	2013	30	1	155.57	Y
AVL	Al	2013	30	2	74.18	N
MV	Al	2013	1	1	171.43	Y
MV	Al	2013	1	2	128.93	Y
MV	Al	2013	1	3	51.68	N
MV	Al	2013	1	4	71.05	N
MV	Al	2013	1	5	27.77	N
MV	Al	2013	2	1	126.29	Y
MV	Al	2013	2	2	112.71	Y
MV	Al	2013	2	3	80.41	Y
MV	Al	2013	2	4	34.65	N
MV	Al	2013	2	5	163.02	N
MV	Al	2013	2	6	21.95	N
MV	Al	2013	3	1	22.02	Y
MV	Al	2013	3	2	85.73	Y
MV	Al	2013	3	3	121.82	Y
MV	Al	2013	3	4	30.95	N
MV	Al	2013	3	5	46.73	N
MV	Al	2013	3	6	71.84	N
MV	Al	2013	4	1	46	Y
MV	Al	2013	4	2	61	Y
MV	Al	2013	4	3	52.03	N
MV	Al	2013	4	4	16.15	N
MV	Al	2013	4	5	87.62	N
MV	Al	2013	5	1	146.81	Y
MV	Al	2013	5	2	104.57	N
MV	Al	2013	5	3	133.5	N
MV	Al	2013	6	1	132.66	Y
MV	Al	2013	6	2	96.54	N
MV	Al	2013	6	3	24.8	N
MV	Al	2013	6	4	125.03	N
MV	Al	2013	7	1	77.17	Y
MV	Al	2013	7	2	111	Y
MV	Al	2013	7	3	144.57	N
MV	Al	2013	7	4	98.67	N
MV	Al	2013	7	5	72.46	N
MV	Al	2013	8	1	32.36	Y
MV	Al	2013	8	2	97.265	Y
MV	Al	2013	8	3	47.25	N
MV	Al	2013	8	4	70.8	N
MV	Al	2013	8	5	57.2	N
MV	Al	2013	9	1	26.76	Y
MV	Al	2013	9	2	100.855	Y
MV	Al	2013	9	3	113.56	N
MV	Al	2013	9	4	42.51	N
MV	Al	2013	9	5	132.81	N
MV	Al	2013	10	1	164.11	Y
MV	Al	2013	10	2	134.713	Y
MV	Al	2013	11	1	148.37	Y
MV	Al	2013	12	1	25.4	Y
MV	Al	2013	12	2	89.42	Y
MV	Al	2013	12	3	66.2	N
MV	Al	2013	13	1	136.235	Y
MV	Al	2013	13	2	33.345	Y
MV	Al	2013	13	3	56	N
MV	Al	2013	14	1	158.11	Y
MV	Al	2013	14	2	154.7	N
MV	Al	2013	14	3	116	N
MV	Al	2013	14	4	121.93	N
MV	Al	2013	15	1	124.3	Y
MV	Al	2013	15	2	32.61	N
MV	Al	2013	15	3	91.74	N
MV	Al	2013	15	4	130.18	N
MV	Al	2013	16	1	196.71	Y
MV	Al	2013	16	2	28.48	N
MV	Al	2013	16	3	118.515	N
MV	Al	2013	16	4	88.91	N
MV	Al	2013	17	1	62.44	Y
MV	Al	2013	17	2	157.77	Y
MV	Al	2013	17	3	66.32	N
MV	Al	2013	17	4	57.26	N
MV	Al	2013	18	1	18	Y
MV	Al	2013	18	2	192.72	Y
MV	Al	2013	18	3	99.03	N
MV	Al	2013	18	4	45.02	N
MV	Al	2013	18	5	26.03	N
MV	Al	2013	19	1	161.74	Y
MV	Al	2013	19	2	214.25	Y
MV	Al	2013	19	3	10.84	N
MV	Al	2013	20	1	209.9	Y
MV	Al	2013	20	2	141.205	Y
MV	Al	2013	20	3	33.27	N
MV	Al	2013	20	4	204.1	N
MV	Al	2013	21	1	27.77	Y
MV	Al	2013	21	2	37.8	Y
MV	Al	2013	21	3	172.48	Y
MV	Al	2013	21	4	13.83	N
MV	Al	2013	21	5	44.32	N
MV	Al	2013	21	6	124.83	N
MV	Al	2013	22	1	116.1	Y
MV	Al	2013	22	2	97.93	Y
MV	Al	2013	22	3	179.97	N
MV	Al	2013	22	4	13.58	N
MV	Al	2013	22	5	38.95	N
MV	Al	2013	23	1	187.5	Y
MV	Al	2013	23	2	34.5	N
MV	Al	2013	23	3	96.83	N
MV	Al	2013	23	4	30.72	N
MV	Al	2013	24	1	85.98	Y
MV	Al	2013	25	2	84.57	Y
MV	Al	2013	25	3	38.56	Y
MV	Al	2013	25	4	29.72	N
MV	Al	2013	25	5	74.57	N
MV	Al	2013	25	6	86.33	N
MV	Al	2013	26	1	202.64	Y
MV	Al	2013	27	1	187.06	Y
MV	Al	2013	27	2	175.06	Y
MV	Al	2013	28	1	135.27	Y
MV	Al	2013	29	1	69.11	Y
MV	Al	2013	29	2	76.41	N
MV	Al	2013	30	1	52.13	Y
MV	Al	2013	30	2	38.86	Y
MV	Al	2013	30	3	40.27	N
MV	Al	2013	30	4	91.03	N
MV	Al	2013	30	5	131.23	N
WR	Al	2013	1	1	328.43	Y
WR	Al	2013	1	2	9.32	N
WR	Al	2013	2	1	194.97	Y
WR	Al	2013	2	2	16.45	N
WR	Al	2013	2	3	14.98	N
WR	Al	2013	2	4	9.82	N
WR	Al	2013	3	1	209.195	Y
WR	Al	2013	4	1	155.57	Y
WR	Al	2013	4	2	54.46	N
WR	Al	2013	4	3	108.93	N
WR	Al	2013	4	4	162.67	N
WR	Al	2013	5	1	76.68	Y
WR	Al	2013	5	2	237.7	N
WR	Al	2013	5	3	87.58	N
WR	Al	2013	6	1	135.88	Y
WR	Al	2013	6	2	48.94	Y
WR	Al	2013	6	3	147.88	Y
WR	Al	2013	6	4	128.88	N
WR	Al	2013	7	1	33.08	Y
WR	Al	2013	7	2	88.13	Y
WR	Al	2013	7	3	97.11	Y
WR	Al	2013	7	4	69.56	N
WR	Al	2013	7	5	57.81	N
WR	Al	2013	7	6	15.55	N
WR	Al	2013	8	1	74.45	Y
WR	Al	2013	8	2	52.28	Y
WR	Al	2013	8	3	31.05	N
WR	Al	2013	8	4	29.83	N
WR	Al	2013	8	5	114.98	N
WR	Al	2013	9	1	62.9	Y
WR	Al	2013	9	2	145.64	Y
WR	Al	2013	9	3	138.67	Y
WR	Al	2013	9	4	59.2	N
WR	Al	2013	9	5	34.36	N
WR	Al	2013	9	6	116.82	N
WR	Al	2013	10	1	164.23	Y
WR	Al	2013	10	2	61.47	Y
WR	Al	2013	10	3	47.21	N
WR	Al	2013	10	4	21.22	N
WR	Al	2013	10	5	60.15	N
WR	Al	2013	11	1	116.3	Y
WR	Al	2013	11	2	171.63	Y
WR	Al	2013	11	3	59.78	N
WR	Al	2013	11	4	93.72	N
WR	Al	2013	11	5	150.36	N
WR	Al	2013	12	1	137.22	Y
WR	Al	2013	12	2	139.35	Y
WR	Al	2013	12	3	40.29	N
WR	Al	2013	13	1	313.61	Y
WR	Al	2013	13	2	18.11	N
WR	Al	2013	14	1	14.74	Y
WR	Al	2013	14	2	55.7	Y
WR	Al	2013	14	3	17	N
WR	Al	2013	14	4	102.65	N
WR	Al	2013	14	5	18.4	N
WR	Al	2013	15	1	19.25	Y
WR	Al	2013	15	2	84.55	Y
WR	Al	2013	15	3	19.93	N
WR	Al	2013	15	4	41.48	N
WR	Al	2013	15	5	35.01	N
WR	Al	2013	16	1	24.75	Y
WR	Al	2013	16	2	34.83	Y
WR	Al	2013	16	3	53.77	Y
WR	Al	2013	16	4	35.19	N
WR	Al	2013	16	5	8.13	N
WR	Al	2013	16	6	19.01	N
WR	Al	2013	17	1	40.07	Y
WR	Al	2013	17	2	18.99	N
WR	Al	2013	17	3	31.56	N
WR	Al	2013	17	4	13.38	N
WR	Al	2013	18	1	217.05	Y
WR	Al	2013	18	2	95.8	N
WR	Al	2013	18	3	200.38	N
WR	Al	2013	19	1	239.14	Y
WR	Al	2013	19	2	167.02	N
WR	Al	2013	20	1	244.09	Y
WR	Al	2013	20	2	117.07	N
WR	Al	2013	20	3	235.393	N
WR	Al	2013	21	1	232.91	Y
WR	Al	2013	22	1	215.735	Y
WR	Al	2013	23	1	156.37	Y
WR	Al	2013	23	2	128.25	N
WR	Al	2013	24	1	228.33	Y
WR	Al	2013	25	1	308.28	Y
WR	Al	2013	26	1	211.795	Y
WR	Al	2013	27	1	138.96	Y
WR	Al	2013	28	1	394.12	Y
WR	Al	2013	29	1	163.41	Y
WR	Al	2013	30	1	243.99	Y
WL	Ap	2013	1	1	61.26	Y
WL	Ap	2013	1	2	30.37	Y
WL	Ap	2013	1	3	25.47	N
WL	Ap	2013	1	4	75.69	N
WL	Ap	2013	1	5	17.91	N
WL	Ap	2013	2	1	17.43	Y
WL	Ap	2013	2	2	23.44	Y
WL	Ap	2013	2	3	41.02	N
WL	Ap	2013	2	4	16.94	N
WL	Ap	2013	2	5	23.26	N
WL	Ap	2013	3	1	62.01	Y
WL	Ap	2013	3	2	20.97	Y
WL	Ap	2013	3	3	24.06	Y
WL	Ap	2013	3	4	17.73	Y
WL	Ap	2013	3	5	27.12	Y
WL	Ap	2013	3	6	64.84	N
WL	Ap	2013	3	7	25.69	N
WL	Ap	2013	3	8	27.53	N
WL	Ap	2013	4	1	35.62	Y
WL	Ap	2013	4	2	14.92	Y
WL	Ap	2013	4	3	15.95	Y
WL	Ap	2013	4	4	11.53	N
WL	Ap	2013	4	5	17.79	N
WL	Ap	2013	4	6	51.37	N
WL	Ap	2013	5	1	89.21	Y
WL	Ap	2013	5	2	20	N
WL	Ap	2013	5	3	44.1	N
WL	Ap	2013	5	4	25.93	N
WL	Ap	2013	6	1	29.83	Y
WL	Ap	2013	6	2	82.53	Y
WL	Ap	2013	6	3	25.38	N
WL	Ap	2013	6	4	13.77	N
WL	Ap	2013	6	5	14.88	N
WL	Ap	2013	7	1	12.49	Y
WL	Ap	2013	7	2	23.79	Y
WL	Ap	2013	7	3	35.8	Y
WL	Ap	2013	7	4	16.05	Y
WL	Ap	2013	7	5	174.76	Y
WL	Ap	2013	7	6	20.27	N
WL	Ap	2013	7	7	21.46	N
WL	Ap	2013	7	8	13.65	N
WL	Ap	2013	8	1	20.92	Y
WL	Ap	2013	8	2	11.03	Y
WL	Ap	2013	8	3	8.05	N
WL	Ap	2013	8	4	12.27	N
WL	Ap	2013	8	5	22.94	N
WL	Ap	2013	9	1	38.6	Y
WL	Ap	2013	9	2	8.92	Y
WL	Ap	2013	9	3	24.47	Y
WL	Ap	2013	9	4	16.28	Y
WL	Ap	2013	9	5	16.91	N
WL	Ap	2013	9	6	17.61	N
WL	Ap	2013	9	7	24.83	N
WL	Ap	2013	10	1	8.52	Y
WL	Ap	2013	10	2	25.65	Y
WL	Ap	2013	10	3	16.45	Y
WL	Ap	2013	10	4	23.17	N
WL	Ap	2013	10	5	7.76	N
WL	Ap	2013	10	6	51.43	N
WL	Ap	2013	11	1	116.53	Y
WL	Ap	2013	11	2	26.07	Y
WL	Ap	2013	11	3	24.89	Y
WL	Ap	2013	11	4	15.87	Y
WL	Ap	2013	11	5	18.17	N
WL	Ap	2013	11	6	12.01	N
WL	Ap	2013	11	7	37.21	N
WL	Ap	2013	12	1	12.84	Y
WL	Ap	2013	12	2	32.65	Y
WL	Ap	2013	12	3	13.25	Y
WL	Ap	2013	12	4	35.9	N
WL	Ap	2013	12	5	14.3	N
WL	Ap	2013	12	6	15.89	N
WL	Ap	2013	13	1	38.84	Y
WL	Ap	2013	13	2	17.39	Y
WL	Ap	2013	13	3	41.6	Y
WL	Ap	2013	13	4	12.77	Y
WL	Ap	2013	13	5	20.6	N
WL	Ap	2013	13	6	16.06	N
WL	Ap	2013	13	7	50.14	N
WL	Ap	2013	14	1	17.79	Y
WL	Ap	2013	14	2	20.6	Y
WL	Ap	2013	14	3	14.18	Y
WL	Ap	2013	14	4	22.08	N
WL	Ap	2013	14	5	18.17	N
WL	Ap	2013	14	6	21.96	N
WL	Ap	2013	15	1	101.49	Y
WL	Ap	2013	15	2	14.49	Y
WL	Ap	2013	15	3	17.3	N
WL	Ap	2013	15	4	19.66	N
WL	Ap	2013	15	5	9.67	N
WL	Ap	2013	16	1	14.61	Y
WL	Ap	2013	16	2	33.29	Y
WL	Ap	2013	16	3	23.08	N
WL	Ap	2013	16	4	40.62	N
WL	Ap	2013	16	5	14.62	N
WL	Ap	2013	17	1	79.85	Y
WL	Ap	2013	17	2	72.45	Y
WL	Ap	2013	17	3	23.6	Y
WL	Ap	2013	17	4	34.26	N
WL	Ap	2013	17	5	16.93	N
WL	Ap	2013	17	6	41.28	N
WL	Ap	2013	18	1	58.12	Y
WL	Ap	2013	18	2	63.96	Y
WL	Ap	2013	18	3	59.44	N
WL	Ap	2013	18	4	21.47	N
WL	Ap	2013	18	5	18.93	N
WL	Ap	2013	19	1	58.94	Y
WL	Ap	2013	19	2	17.73	Y
WL	Ap	2013	19	3	16.35	N
WL	Ap	2013	19	4	13.89	N
WL	Ap	2013	19	5	51.14	N
WL	Ap	2013	20	1	67.01	Y
WL	Ap	2013	20	2	43	Y
WL	Ap	2013	20	3	32.9	Y
WL	Ap	2013	20	4	11.19	Y
WL	Ap	2013	20	5	32.02	N
WL	Ap	2013	20	6	18.25	N
WL	Ap	2013	20	7	15.53	N
WL	Ap	2013	21	1	11.13	Y
WL	Ap	2013	21	2	12.81	Y
WL	Ap	2013	21	3	20.11	Y
WL	Ap	2013	21	4	47.92	Y
WL	Ap	2013	21	5	18.07	N
WL	Ap	2013	21	6	48.61	N
WL	Ap	2013	21	7	16.33	N
WL	Ap	2013	22	1	11.75	Y
WL	Ap	2013	22	2	9.59	Y
WL	Ap	2013	22	3	15.05	Y
WL	Ap	2013	22	4	17	Y
WL	Ap	2013	22	5	8.01	Y
WL	Ap	2013	22	6	9.31	Y
WL	Ap	2013	22	7	16.14	N
WL	Ap	2013	22	8	23.64	N
WL	Ap	2013	22	9	132.8	N
WL	Ap	2013	23	1	56	Y
WL	Ap	2013	23	2	28.06	Y
WL	Ap	2013	23	3	21.89	Y
WL	Ap	2013	23	4	13.49	Y
WL	Ap	2013	23	5	18.78	Y
WL	Ap	2013	23	6	36.77	N
WL	Ap	2013	23	7	15.1	N
WL	Ap	2013	23	8	13.82	N
WL	Ap	2013	24	1	55.61	Y
WL	Ap	2013	24	2	13.69	Y
WL	Ap	2013	24	3	14.24	Y
WL	Ap	2013	24	4	49.07	Y
WL	Ap	2013	24	5	46.37	N
WL	Ap	2013	24	6	30.71	N
WL	Ap	2013	24	7	20.48	N
WL	Ap	2013	25	1	23.91	Y
WL	Ap	2013	25	2	14.9	Y
WL	Ap	2013	25	3	18.03	Y
WL	Ap	2013	25	4	17.8	Y
WL	Ap	2013	25	5	16.84	N
WL	Ap	2013	25	6	13.71	N
WL	Ap	2013	25	7	18.27	N
WL	Ap	2013	26	1	25.76	Y
WL	Ap	2013	26	2	25.33	Y
WL	Ap	2013	26	3	39.67	Y
WL	Ap	2013	26	4	19.59	Y
WL	Ap	2013	26	5	16.51	Y
WL	Ap	2013	26	6	13.56	N
WL	Ap	2013	26	7	26.74	N
WL	Ap	2013	26	8	12.4	N
WL	Ap	2013	27	1	13	Y
WL	Ap	2013	27	2	28.8	Y
WL	Ap	2013	27	3	133	Y
WL	Ap	2013	27	4	9.6	N
WL	Ap	2013	27	5	31.1	N
WL	Ap	2013	27	6	18.98	N
WL	Ap	2013	28	1	23.37	Y
WL	Ap	2013	28	2	26.57	Y
WL	Ap	2013	28	3	35.32	Y
WL	Ap	2013	28	4	30.8	Y
WL	Ap	2013	28	5	12.26	N
WL	Ap	2013	28	6	30.65	N
WL	Ap	2013	28	7	11.54	N
WL	Ap	2013	29	1	46.65	Y
WL	Ap	2013	29	2	12.56	Y
WL	Ap	2013	29	3	24.12	Y
WL	Ap	2013	29	4	45.44	N
WL	Ap	2013	29	5	21.43	N
WL	Ap	2013	29	6	33.83	N
WL	Ap	2013	30	1	37.76	Y
WL	Ap	2013	30	2	19.88	Y
WL	Ap	2013	30	3	80.68	Y
WL	Ap	2013	30	4	27.57	N
WL	Ap	2013	30	5	17.79	N
WL	Ap	2013	30	6	23.91	N
VV	Ap	2013	1	1	44.84	Y
VV	Ap	2013	1	2	43.15	Y
VV	Ap	2013	2	1	16.16	Y
VV	Ap	2013	2	2	48.58	Y
VV	Ap	2013	3	1	52.01	Y
VV	Ap	2013	3	2	47.83	Y
VV	Ap	2013	3	3	41.47	Y
VV	Ap	2013	4	1	96.21	Y
VV	Ap	2013	4	2	59.62	Y
VV	Ap	2013	4	3	69.18	Y
VV	Ap	2013	5	1	71.08	Y
VV	Ap	2013	6	1	68.83	Y
VV	Ap	2013	6	2	26.32	Y
VV	Ap	2013	7	1	55.75	Y
VV	Ap	2013	8	1	38.08	Y
VV	Ap	2013	8	2	46.99	Y
VV	Ap	2013	9	1	49.28	Y
VV	Ap	2013	9	2	30.26	Y
VV	Ap	2013	10	1	39.83	Y
VV	Ap	2013	10	2	56.65	Y
VV	Ap	2013	11	1	39.75	Y
VV	Ap	2013	11	2	21.12	Y
VV	Ap	2013	12	1	46.34	Y
VV	Ap	2013	12	2	58.56	Y
VV	Ap	2013	12	3	50.27	Y
VV	Ap	2013	12	4	52.73	Y
VV	Ap	2013	13	1	87.85	Y
VV	Ap	2013	14	1	102.73	Y
VV	Ap	2013	15	1	49.55	Y
VV	Ap	2013	15	2	33.16	Y
VV	Ap	2013	16	1	73.53	Y
VV	Ap	2013	17	1	82.5	Y
VV	Ap	2013	18	1	65.23	Y
VV	Ap	2013	18	2	56.46	Y
VV	Ap	2013	19	1	35.32	Y
VV	Ap	2013	19	2	53.98	Y
VV	Ap	2013	20	1	55.48	Y
VV	Ap	2013	21	1	126.05	Y
VV	Ap	2013	22	1	70.64	Y
VV	Ap	2013	23	1	77.45	Y
VV	Ap	2013	24	1	76.73	Y
VV	Ap	2013	25	1	56.14	Y
VV	Ap	2013	25	2	86.86	Y
VV	Ap	2013	26	1	38.47	Y
VV	Ap	2013	27	1	72.03	Y
VV	Ap	2013	28	1	108.38	Y
VV	Ap	2013	29	1	43.64	Y
VV	Ap	2013	29	2	13.63	Y
VV	Ap	2013	30	1	39.24	Y
VV	Ap	2013	30	2	22.46	Y
DLP	Ap	2013	1	1	27.57	Y
DLP	Ap	2013	2	1	71.5	Y
DLP	Ap	2013	3	1	12.27	Y
DLP	Ap	2013	3	2	36.15	Y
DLP	Ap	2013	3	3	40.26	Y
DLP	Ap	2013	3	4	24.26	Y
DLP	Ap	2013	4	1	50.99	Y
DLP	Ap	2013	4	2	43.69	Y
DLP	Ap	2013	4	3	48.38	Y
DLP	Ap	2013	4	4	49.79	Y
DLP	Ap	2013	5	1	88.98	Y
DLP	Ap	2013	5	2	13.84	N
DLP	Ap	2013	5	3	22.77	N
DLP	Ap	2013	6	1	21.84	Y
DLP	Ap	2013	6	2	68.6	Y
DLP	Ap	2013	6	3	11.95	Y
DLP	Ap	2013	6	4	24.56	N
DLP	Ap	2013	6	5	21.73	N
DLP	Ap	2013	7	1	21.99	Y
DLP	Ap	2013	7	2	16.39	Y
DLP	Ap	2013	7	3	36.67	N
DLP	Ap	2013	7	4	24.29	N
DLP	Ap	2013	8	1	29.54	Y
DLP	Ap	2013	8	2	36.09	Y
DLP	Ap	2013	8	3	14.46	N
DLP	Ap	2013	8	4	52.77	N
DLP	Ap	2013	9	1	127	Y
DLP	Ap	2013	9	2	63.54	N
DLP	Ap	2013	9	3	7.33	N
DLP	Ap	2013	10	1	98.51	Y
DLP	Ap	2013	10	2	42.01	N
DLP	Ap	2013	10	3	59.49	N
DLP	Ap	2013	11	1	72.795	Y
DLP	Ap	2013	11	2	44.65	Y
DLP	Ap	2013	11	3	13.87	N
DLP	Ap	2013	11	4	20.28	N
DLP	Ap	2013	12	1	43.64	Y
DLP	Ap	2013	12	2	24.55	N
DLP	Ap	2013	12	3	11.21	N
DLP	Ap	2013	13	1	19.47	Y
DLP	Ap	2013	13	2	11.32	Y
DLP	Ap	2013	13	3	20	N
DLP	Ap	2013	13	4	17.27	N
DLP	Ap	2013	13	5	39.35	N
DLP	Ap	2013	14	1	44.24	Y
DLP	Ap	2013	14	2	10.22	Y
DLP	Ap	2013	14	3	9.68	Y
DLP	Ap	2013	14	4	16.53	Y
DLP	Ap	2013	14	5	8.36	N
DLP	Ap	2013	14	6	17.28	N
DLP	Ap	2013	14	7	15.79	N
DLP	Ap	2013	15	1	45.82	Y
DLP	Ap	2013	15	2	14.63	N
DLP	Ap	2013	15	3	16.42	N
DLP	Ap	2013	15	4	22.28	N
DLP	Ap	2013	16	1	24.44	Y
DLP	Ap	2013	16	2	45.81	Y
DLP	Ap	2013	16	3	29.58	N
DLP	Ap	2013	16	4	33.26	N
DLP	Ap	2013	16	5	20.73	N
DLP	Ap	2013	17	1	21.21	Y
DLP	Ap	2013	17	2	29.06	Y
DLP	Ap	2013	17	3	9.87	N
DLP	Ap	2013	17	4	33.74	N
DLP	Ap	2013	17	5	17.89	N
DLP	Ap	2013	18	1	77.94	Y
DLP	Ap	2013	18	2	19.68	Y
DLP	Ap	2013	18	3	27.81	Y
DLP	Ap	2013	18	4	19.08	Y
DLP	Ap	2013	18	5	24.45	Y
DLP	Ap	2013	18	6	33.98	N
DLP	Ap	2013	18	7	18.21	N
DLP	Ap	2013	18	8	23.6	N
DLP	Ap	2013	19	1	49.51	Y
DLP	Ap	2013	19	2	50.19	Y
DLP	Ap	2013	19	3	17.63	N
DLP	Ap	2013	19	4	40.16	N
DLP	Ap	2013	19	5	29.45	N
DLP	Ap	2013	20	1	22.02	Y
DLP	Ap	2013	20	2	32.53	N
DLP	Ap	2013	20	3	11.08	N
DLP	Ap	2013	20	4	47.68	N
DLP	Ap	2013	21	1	28.67	Y
DLP	Ap	2013	21	2	25.58	Y
DLP	Ap	2013	21	3	60.59	N
DLP	Ap	2013	21	4	43.21	N
DLP	Ap	2013	21	5	15.59	N
DLP	Ap	2013	22	1	43	Y
DLP	Ap	2013	22	2	20.38	N
DLP	Ap	2013	22	3	16.54	N
DLP	Ap	2013	22	4	23.75	N
DLP	Ap	2013	23	1	63.43	Y
DLP	Ap	2013	23	2	52.27	Y
DLP	Ap	2013	23	3	22.39	N
DLP	Ap	2013	23	4	40.91	N
DLP	Ap	2013	23	5	16.78	N
DLP	Ap	2013	24	1	74.11	Y
DLP	Ap	2013	24	2	22.79	N
DLP	Ap	2013	24	3	19	N
DLP	Ap	2013	24	4	48.83	N
DLP	Ap	2013	25	1	28.08	Y
DLP	Ap	2013	25	2	30.43	N
DLP	Ap	2013	25	3	26.73	N
DLP	Ap	2013	25	4	21.94	N
DLP	Ap	2013	26	1	12.05	Y
DLP	Ap	2013	26	2	19.98	Y
DLP	Ap	2013	26	3	40.27	Y
DLP	Ap	2013	26	4	12.55	N
DLP	Ap	2013	26	5	20.38	N
DLP	Ap	2013	26	6	32.94	N
DLP	Ap	2013	27	1	50.35	Y
DLP	Ap	2013	27	2	22.85	Y
DLP	Ap	2013	27	3	64.94	Y
DLP	Ap	2013	27	4	68.75	N
DLP	Ap	2013	27	5	25.68	N
DLP	Ap	2013	27	6	35.91	N
DLP	Ap	2013	28	1	35.95	Y
DLP	Ap	2013	28	2	41.38	Y
DLP	Ap	2013	28	3	47.1	Y
DLP	Ap	2013	28	4	34.46	N
DLP	Ap	2013	28	5	17.85	N
DLP	Ap	2013	28	6	28.39	N
DLP	Ap	2013	29	1	11.17	Y
DLP	Ap	2013	29	2	17.91	Y
DLP	Ap	2013	29	3	22.58	Y
DLP	Ap	2013	29	4	21.12	N
DLP	Ap	2013	29	5	20.76	N
DLP	Ap	2013	29	6	7.55	N
DLP	Ap	2013	30	1	16.48	Y
DLP	Ap	2013	30	2	29.34	Y
DLP	Ap	2013	30	3	22.23	N
DLP	Ap	2013	30	4	22.98	N
DLP	Ap	2013	30	5	21.02	N
RDP	Ap	2013	1	1	45.67	Y
RDP	Ap	2013	1	2	122.4	Y
RDP	Ap	2013	1	3	81.29	Y
RDP	Ap	2013	1	4	36.47	N
RDP	Ap	2013	1	5	13.59	N
RDP	Ap	2013	1	6	65.145	N
RDP	Ap	2013	2	1	102.95	Y
RDP	Ap	2013	2	2	80.06	N
RDP	Ap	2013	2	3	19.93	N
RDP	Ap	2013	2	4	53.99	N
RDP	Ap	2013	3	1	88.34	Y
RDP	Ap	2013	3	2	39.49	Y
RDP	Ap	2013	3	3	77	N
RDP	Ap	2013	3	4	33	N
RDP	Ap	2013	3	5	99.56	N
RDP	Ap	2013	4	1	15.12	Y
RDP	Ap	2013	4	2	17.95	Y
RDP	Ap	2013	4	3	107.07	Y
RDP	Ap	2013	4	4	80.38	Y
RDP	Ap	2013	4	5	58.83	Y
RDP	Ap	2013	4	6	28.94	N
RDP	Ap	2013	4	7	103.52	N
RDP	Ap	2013	4	8	23.32	N
RDP	Ap	2013	5	1	143.34	Y
RDP	Ap	2013	5	2	18.55	N
RDP	Ap	2013	5	3	17.2	N
RDP	Ap	2013	5	4	36.08	N
RDP	Ap	2013	6	1	22.84	Y
RDP	Ap	2013	6	2	71.71	Y
RDP	Ap	2013	6	3	37.18	Y
RDP	Ap	2013	6	4	13.71	N
RDP	Ap	2013	6	5	40.51	N
RDP	Ap	2013	6	6	11.66	N
RDP	Ap	2013	7	1	192.43	Y
RDP	Ap	2013	7	2	6.35	N
RDP	Ap	2013	7	3	11.37	N
RDP	Ap	2013	7	4	20.93	N
RDP	Ap	2013	8	1	31.48	Y
RDP	Ap	2013	8	2	45.2	Y
RDP	Ap	2013	8	3	58.13	Y
RDP	Ap	2013	8	4	25.82	N
RDP	Ap	2013	8	5	42.65	N
RDP	Ap	2013	8	6	20.94	N
RDP	Ap	2013	9	1	35.53	Y
RDP	Ap	2013	9	2	132.57	Y
RDP	Ap	2013	9	3	19.45	Y
RDP	Ap	2013	9	4	51.38	Y
RDP	Ap	2013	9	5	100.85	Y
RDP	Ap	2013	9	6	23.02	N
RDP	Ap	2013	9	7	6.38	N
RDP	Ap	2013	9	8	14.56	N
RDP	Ap	2013	10	1	83.7	Y
RDP	Ap	2013	10	2	121.295	Y
RDP	Ap	2013	10	3	29.76	N
RDP	Ap	2013	10	4	59.77	N
RDP	Ap	2013	10	5	21.19	N
RDP	Ap	2013	11	1	36.6	Y
RDP	Ap	2013	11	2	68.53	Y
RDP	Ap	2013	11	3	30.55	N
RDP	Ap	2013	11	4	36.13	N
RDP	Ap	2013	11	5	18.32	N
RDP	Ap	2013	12	1	35.87	Y
RDP	Ap	2013	12	2	89.26	Y
RDP	Ap	2013	12	3	12.13	N
RDP	Ap	2013	12	4	33.97	N
RDP	Ap	2013	12	5	16.18	N
RDP	Ap	2013	13	1	10.31	Y
RDP	Ap	2013	13	2	86.54	Y
RDP	Ap	2013	13	3	87.24	Y
RDP	Ap	2013	13	4	18.28	N
RDP	Ap	2013	13	5	14.11	N
RDP	Ap	2013	13	6	15.06	N
RDP	Ap	2013	14	1	74.3	Y
RDP	Ap	2013	14	2	91.98	Y
RDP	Ap	2013	14	3	20.42	N
RDP	Ap	2013	14	4	9.37	N
RDP	Ap	2013	14	5	20.23	N
RDP	Ap	2013	15	1	134.73	Y
RDP	Ap	2013	15	2	69.06	N
RDP	Ap	2013	15	3	26.99	N
RDP	Ap	2013	15	4	24.19	N
RDP	Ap	2013	16	1	25.97	Y
RDP	Ap	2013	16	2	19.8	Y
RDP	Ap	2013	16	3	20.62	Y
RDP	Ap	2013	16	4	13.08	N
RDP	Ap	2013	16	5	19.34	N
RDP	Ap	2013	16	6	22.87	N
RDP	Ap	2013	17	1	116.32	Y
RDP	Ap	2013	17	2	110.29	N
RDP	Ap	2013	17	3	12.54	N
RDP	Ap	2013	17	4	16.86	N
RDP	Ap	2013	18	1	49.33	Y
RDP	Ap	2013	18	2	67.62	Y
RDP	Ap	2013	18	3	9.51	N
RDP	Ap	2013	18	4	19.01	N
RDP	Ap	2013	18	5	7.82	N
RDP	Ap	2013	19	1	14.96	Y
RDP	Ap	2013	19	2	13.12	Y
RDP	Ap	2013	19	3	23.16	Y
RDP	Ap	2013	19	4	52.53	Y
RDP	Ap	2013	19	5	13.1	N
RDP	Ap	2013	19	6	9.75	N
RDP	Ap	2013	19	7	14.99	N
RDP	Ap	2013	20	1	75.11	Y
RDP	Ap	2013	20	2	24.33	Y
RDP	Ap	2013	20	3	38.18	Y
RDP	Ap	2013	20	4	7.87	N
RDP	Ap	2013	20	5	42.29	N
RDP	Ap	2013	20	6	14.49	N
RDP	Ap	2013	21	1	14.59	Y
RDP	Ap	2013	21	2	95.01	Y
RDP	Ap	2013	21	3	108.8	N
RDP	Ap	2013	21	4	17.45	N
RDP	Ap	2013	21	5	23.95	N
RDP	Ap	2013	22	1	51.12	Y
RDP	Ap	2013	22	2	164.43	Y
RDP	Ap	2013	22	3	36.4	N
RDP	Ap	2013	22	4	19.3	N
RDP	Ap	2013	22	5	9.69	N
RDP	Ap	2013	23	1	61.08	Y
RDP	Ap	2013	23	2	40.92	N
RDP	Ap	2013	23	3	6.1	N
RDP	Ap	2013	23	4	17.97	N
RDP	Ap	2013	24	1	101.04	Y
RDP	Ap	2013	24	2	134.77	Y
RDP	Ap	2013	24	3	57.16	N
RDP	Ap	2013	24	4	25.32	N
RDP	Ap	2013	24	5	15.61	N
RDP	Ap	2013	25	1	39.2	Y
RDP	Ap	2013	25	2	33.64	Y
RDP	Ap	2013	25	3	13.33	N
RDP	Ap	2013	25	4	17.41	N
RDP	Ap	2013	25	5	13.79	N
RDP	Ap	2013	26	1	13.19	Y
RDP	Ap	2013	26	2	36.81	Y
RDP	Ap	2013	26	3	19.65	N
RDP	Ap	2013	26	4	5.51	N
RDP	Ap	2013	26	5	15.56	N
RDP	Ap	2013	27	1	31.66	Y
RDP	Ap	2013	27	2	30.42	Y
RDP	Ap	2013	27	3	8.81	N
RDP	Ap	2013	27	4	42.98	N
RDP	Ap	2013	27	5	17.52	N
RDP	Ap	2013	28	1	48.47	Y
RDP	Ap	2013	28	2	15.91	N
RDP	Ap	2013	28	3	16.46	N
RDP	Ap	2013	28	4	18.6	N
RDP	Ap	2013	29	1	10.8	Y
RDP	Ap	2013	29	2	14.57	Y
RDP	Ap	2013	29	3	32.56	Y
RDP	Ap	2013	29	4	189.44	Y
RDP	Ap	2013	29	5	18.49	N
RDP	Ap	2013	29	6	14.29	N
RDP	Ap	2013	29	7	7.98	N
RDP	Ap	2013	30	1	23.64	Y
RDP	Ap	2013	30	2	61.26	Y
RDP	Ap	2013	30	3	229.16	Y
RDP	Ap	2013	30	4	11.36	N
RDP	Ap	2013	30	5	26.28	N
RDP	Ap	2013	30	6	77.75	N
IV	Ap	2013	1	1	126.88	Y
IV	Ap	2013	1	2	66.12	N
IV	Ap	2013	1	3	101.09	N
IV	Ap	2013	2	1	41.54	Y
IV	Ap	2013	2	2	71.11	Y
IV	Ap	2013	2	3	64.04	Y
IV	Ap	2013	2	4	56.41	N
IV	Ap	2013	2	5	32.77	N
IV	Ap	2013	2	6	53.36	N
IV	Ap	2013	3	1	112	Y
IV	Ap	2013	3	2	21	Y
IV	Ap	2013	3	3	16.95	N
IV	Ap	2013	3	4	61.08	N
IV	Ap	2013	3	5	80.81	N
IV	Ap	2013	4	1	71.98	Y
IV	Ap	2013	4	2	34.13	Y
IV	Ap	2013	4	3	21.28	N
IV	Ap	2013	4	4	56.57	N
IV	Ap	2013	4	5	29.23	N
IV	Ap	2013	5	1	94.73	Y
IV	Ap	2013	5	2	40.48	N
IV	Ap	2013	5	3	65.95	N
IV	Ap	2013	5	4	40.83	N
IV	Ap	2013	6	1	81.97	Y
IV	Ap	2013	6	2	62.2	Y
IV	Ap	2013	6	3	31.73	Y
IV	Ap	2013	6	4	23.09	N
IV	Ap	2013	6	5	62.43	N
IV	Ap	2013	6	6	25.75	N
IV	Ap	2013	7	1	41.41	Y
IV	Ap	2013	7	2	45.04	Y
IV	Ap	2013	7	3	56.9	Y
IV	Ap	2013	7	4	70.68	Y
IV	Ap	2013	7	5	18.16	N
IV	Ap	2013	7	6	15.85	N
IV	Ap	2013	7	7	36.06	N
IV	Ap	2013	8	1	52.83	Y
IV	Ap	2013	8	2	50.6	Y
IV	Ap	2013	8	3	19.28	N
IV	Ap	2013	8	4	14.53	N
IV	Ap	2013	8	5	57.78	N
IV	Ap	2013	9	1	19.9	Y
IV	Ap	2013	9	2	75.35	Y
IV	Ap	2013	9	3	36.39	N
IV	Ap	2013	9	4	9.68	N
IV	Ap	2013	9	5	23.95	N
IV	Ap	2013	10	1	50.85	Y
IV	Ap	2013	10	2	45.22	Y
IV	Ap	2013	10	3	10.95	N
IV	Ap	2013	10	4	27.24	N
IV	Ap	2013	10	5	51.59	N
IV	Ap	2013	11	1	66.29	Y
IV	Ap	2013	11	2	23.96	Y
IV	Ap	2013	11	3	17.8	N
IV	Ap	2013	11	4	40.04	N
IV	Ap	2013	11	5	8.65	N
IV	Ap	2013	12	1	18.23	Y
IV	Ap	2013	12	2	59.92	Y
IV	Ap	2013	12	3	52.41	N
IV	Ap	2013	12	4	273.69	N
IV	Ap	2013	12	5	12.26	N
IV	Ap	2013	13	1	71.595	Y
IV	Ap	2013	13	2	42.54	N
IV	Ap	2013	13	3	72.92	N
IV	Ap	2013	13	4	20.84	N
IV	Ap	2013	14	1	32.66	Y
IV	Ap	2013	14	2	52.26	Y
IV	Ap	2013	14	3	71.62	N
IV	Ap	2013	14	4	24.91	N
IV	Ap	2013	14	5	13.06	N
IV	Ap	2013	15	1	46.83	Y
IV	Ap	2013	15	2	56.46	Y
IV	Ap	2013	15	3	51.04	N
IV	Ap	2013	15	4	8.8	N
IV	Ap	2013	15	5	80.59	N
IV	Ap	2013	16	1	52.53	Y
IV	Ap	2013	16	2	16.53	N
IV	Ap	2013	16	3	9.48	N
IV	Ap	2013	16	4	43.36	N
IV	Ap	2013	17	1	29.29	Y
IV	Ap	2013	17	2	49.27	Y
IV	Ap	2013	17	3	30.86	Y
IV	Ap	2013	17	4	42.01	Y
IV	Ap	2013	17	5	18.44	N
IV	Ap	2013	17	6	70.73	N
IV	Ap	2013	17	7	18.31	N
IV	Ap	2013	18	1	79.975	Y
IV	Ap	2013	18	2	118.96	Y
IV	Ap	2013	18	3	34.91	N
IV	Ap	2013	18	4	19.78	N
IV	Ap	2013	18	5	50.92	N
IV	Ap	2013	19	1	177.1	Y
IV	Ap	2013	19	2	28.88	Y
IV	Ap	2013	19	3	26.86	N
IV	Ap	2013	19	4	33.57	N
IV	Ap	2013	19	5	11.13	N
IV	Ap	2013	20	1	13.94	Y
IV	Ap	2013	20	2	79.95	Y
IV	Ap	2013	20	3	19.61	Y
IV	Ap	2013	20	4	24.96	N
IV	Ap	2013	20	5	49.22	N
IV	Ap	2013	20	6	13.6	N
IV	Ap	2013	21	1	12.15	Y
IV	Ap	2013	21	2	119.58	Y
IV	Ap	2013	21	3	42.97	N
IV	Ap	2013	21	4	16.1	N
IV	Ap	2013	21	5	12.53	N
IV	Ap	2013	22	1	82.2	Y
IV	Ap	2013	22	2	32.26	N
IV	Ap	2013	22	3	17.58	N
IV	Ap	2013	22	4	46.41	N
IV	Ap	2013	23	1	25.75	Y
IV	Ap	2013	23	2	37.82	Y
IV	Ap	2013	23	3	88.25	Y
IV	Ap	2013	23	4	13.24	N
IV	Ap	2013	23	5	53.62	N
IV	Ap	2013	23	6	38.96	N
IV	Ap	2013	24	1	90.12	Y
IV	Ap	2013	24	2	25.2	N
IV	Ap	2013	24	3	29.46	N
IV	Ap	2013	24	4	77.37	N
IV	Ap	2013	25	1	76.55	Y
IV	Ap	2013	25	2	92.68	Y
IV	Ap	2013	25	3	54.93	N
IV	Ap	2013	25	4	24.28	N
IV	Ap	2013	25	5	40.11	N
IV	Ap	2013	26	1	71.11	Y
IV	Ap	2013	26	2	24	Y
IV	Ap	2013	26	3	27.32	Y
IV	Ap	2013	26	4	10.8	N
IV	Ap	2013	26	5	71.3	N
IV	Ap	2013	26	6	32.93	N
IV	Ap	2013	27	1	21.92	Y
IV	Ap	2013	27	2	15.8	Y
IV	Ap	2013	27	3	45.14	Y
IV	Ap	2013	27	4	8.8	N
IV	Ap	2013	27	5	34.08	N
IV	Ap	2013	27	6	25.7	N
IV	Ap	2013	28	1	44.17	Y
IV	Ap	2013	28	2	42.22	Y
IV	Ap	2013	28	3	52.68	N
IV	Ap	2013	28	4	16.95	N
IV	Ap	2013	28	5	11.01	N
IV	Ap	2013	29	1	34.29	Y
IV	Ap	2013	29	2	41.42	Y
IV	Ap	2013	29	3	23.95	N
IV	Ap	2013	29	4	54.94	N
IV	Ap	2013	29	5	42.21	N
IV	Ap	2013	30	1	75.66	Y
IV	Ap	2013	30	2	90.56	Y
IV	Ap	2013	30	3	59.36	Y
IV	Ap	2013	30	4	17	N
IV	Ap	2013	30	5	33.54	N
IV	Ap	2013	30	6	23.35	N
SD	Ap	2013	1	1	146.61	Y
SD	Ap	2013	2	1	134.85	Y
SD	Ap	2013	2	2	103.48	Y
SD	Ap	2013	3	1	225.76	Y
SD	Ap	2013	4	1	96.98	Y
SD	Ap	2013	4	2	182.74	Y
SD	Ap	2013	4	7	83.84	N
SD	Ap	2013	4	8	90.86	N
SD	Ap	2013	5	1	78.66	Y
SD	Ap	2013	5	2	80.06	Y
SD	Ap	2013	5	3	97.71	Y
SD	Ap	2013	5	7	45.15	N
SD	Ap	2013	5	8	80.57	N
SD	Ap	2013	6	1	88.86	Y
SD	Ap	2013	6	2	100.4	Y
SD	Ap	2013	6	7	146.21	N
SD	Ap	2013	6	8	60.99	N
SD	Ap	2013	6	9	84.87	N
SD	Ap	2013	7	1	85.6	Y
SD	Ap	2013	7	2	44.88	Y
SD	Ap	2013	7	7	85.23	N
SD	Ap	2013	7	8	81.46	N
SD	Ap	2013	8	1	175.09	Y
SD	Ap	2013	9	1	59.81	Y
SD	Ap	2013	9	2	115.21	Y
SD	Ap	2013	9	7	86.45	N
SD	Ap	2013	10	1	172.265	Y
SD	Ap	2013	11	1	119.08	Y
SD	Ap	2013	11	7	68.67	N
SD	Ap	2013	12	1	153.45	Y
SD	Ap	2013	13	1	98.37	Y
SD	Ap	2013	13	2	146.1	Y
SD	Ap	2013	13	7	95.87	N
SD	Ap	2013	14	1	186.88	Y
SD	Ap	2013	15	1	143.07	Y
SD	Ap	2013	16	1	228.98	Y
SD	Ap	2013	16	2	136.91	Y
SD	Ap	2013	16	7	2.36	N
SD	Ap	2013	16	8	2.85	N
SD	Ap	2013	17	1	129.835	Y
SD	Ap	2013	17	2	147.43	Y
SD	Ap	2013	17	7	152.63	N
SD	Ap	2013	17	8	87.06	N
SD	Ap	2013	18	1	85.05	Y
SD	Ap	2013	18	7	138.31	N
SD	Ap	2013	18	8	127.16	N
SD	Ap	2013	18	9	116.2	N
SD	Ap	2013	19	1	91.94	Y
SD	Ap	2013	19	7	76.5	N
SD	Ap	2013	19	8	56.43	N
SD	Ap	2013	20	1	139.97	Y
SD	Ap	2013	21	1	154.44	Y
SD	Ap	2013	21	2	108.62	Y
SD	Ap	2013	21	7	92.08	N
SD	Ap	2013	22	1	107.79	Y
SD	Ap	2013	22	2	121.99	Y
SD	Ap	2013	22	7	82.85	N
SD	Ap	2013	22	8	97.89	N
SD	Ap	2013	22	9	43.34	N
SD	Ap	2013	23	1	116.88	Y
SD	Ap	2013	23	2	79.02	Y
SD	Ap	2013	23	7	72.54	N
SD	Ap	2013	23	8	57.45	N
SD	Ap	2013	23	9	45.15	N
SD	Ap	2013	24	1	155.55	Y
SD	Ap	2013	24	2	85.27	Y
SD	Ap	2013	24	3	93.38	Y
SD	Ap	2013	24	7	100.05	N
SD	Ap	2013	24	8	98.55	N
SD	Ap	2013	25	1	20.55	Y
SD	Ap	2013	25	2	53.03	Y
SD	Ap	2013	25	3	106.8	Y
SD	Ap	2013	25	7	38.41	N
SD	Ap	2013	25	8	54.97	N
SD	Ap	2013	25	9	21.33	N
SD	Ap	2013	26	1	94.09	Y
SD	Ap	2013	26	7	82.11	N
SD	Ap	2013	26	8	42.63	N
SD	Ap	2013	26	9	59.39	N
SD	Ap	2013	27	1	26.56	Y
SD	Ap	2013	27	2	54.31	Y
SD	Ap	2013	27	7	40.38	N
SD	Ap	2013	27	8	95.79	N
SD	Ap	2013	27	9	33.43	N
SD	Ap	2013	28	1	74.56	Y
SD	Ap	2013	28	7	86.49	N
SD	Ap	2013	28	8	201.11	N
SD	Ap	2013	28	9	108.87	N
SD	Ap	2013	29	1	74.96	Y
SD	Ap	2013	29	2	129.69	Y
SD	Ap	2013	29	7	92.9	N
SD	Ap	2013	29	8	52.69	N
SD	Ap	2013	29	9	71.96	N
SD	Ap	2013	30	1	25.08	Y
SD	Ap	2013	30	7	40.55	N
SD	Ap	2013	30	8	33.85	N
SD	Ap	2013	30	9	29.6	N
FGM	Am	2013	1	1	144.04	Y
FGM	Am	2013	1	2	50.7	Y
FGM	Am	2013	1	3	123.453	Y
FGM	Am	2013	1	4	106.687	Y
FGM	Am	2013	1	5	98.89	N
FGM	Am	2013	1	6	22.14	N
FGM	Am	2013	2	1	143.77	Y
FGM	Am	2013	2	2	118.98	Y
FGM	Am	2013	2	3	224.03	Y
FGM	Am	2013	2	4	176.4	N
FGM	Am	2013	2	5	111.16	N
FGM	Am	2013	2	6	89.05
FGM	Am	2013	3	1	280.48	Y
FGM	Am	2013	3	2	249.31	Y
FGM	Am	2013	4	1	297.92	Y
FGM	Am	2013	4	2	56.95	Y
FGM	Am	2013	4	3	17.21	N
FGM	Am	2013	4	4	124	N
FGM	Am	2013	4	5	47.14	N
FGM	Am	2013	5	1	91.98	Y
FGM	Am	2013	5	2	172.915	Y
FGM	Am	2013	5	3	134.52	N
FGM	Am	2013	5	4	10.01	N
FGM	Am	2013	5	5	18.21	N
FGM	Am	2013	6	1	105.12	Y
FGM	Am	2013	6	2	162.68	Y
FGM	Am	2013	6	3	147.25	N
FGM	Am	2013	6	4	59.39	N
FGM	Am	2013	6	5	123.985	N
FGM	Am	2013	7	1	215.02	Y
FGM	Am	2013	7	2	248.45	Y
FGM	Am	2013	7	3	52.18	N
FGM	Am	2013	7	4	56.99	N
FGM	Am	2013	7	5	41.8	N
FGM	Am	2013	8	1	217.69	Y
FGM	Am	2013	8	2	88.62	Y
FGM	Am	2013	8	3	158.51	Y
FGM	Am	2013	8	4	14.68	N
FGM	Am	2013	8	5	31.95	N
FGM	Am	2013	8	6	12.8	N
FGM	Am	2013	9	1	241.66	Y
FGM	Am	2013	9	2	79.025	Y
FGM	Am	2013	9	3	30.21	N
FGM	Am	2013	9	4	186.43	N
FGM	Am	2013	9	5	29.43	N
FGM	Am	2013	10	1	92.52	Y
FGM	Am	2013	10	2	149.14	Y
FGM	Am	2013	10	3	48.62	Y
FGM	Am	2013	10	4	109.71	Y
FGM	Am	2013	10	5	56.12	N
FGM	Am	2013	10	6	28.2	N
FGM	Am	2013	10	7	11.64	N
FGM	Am	2013	11	1	91.14	Y
FGM	Am	2013	11	2	60.33	Y
FGM	Am	2013	11	3	62.33	Y
FGM	Am	2013	11	4	166.78	Y
FGM	Am	2013	11	5	61.96	N
FGM	Am	2013	11	6	94.1	N
FGM	Am	2013	11	7	18.54	N
FGM	Am	2013	12	1	185.61	Y
FGM	Am	2013	12	2	171.345	Y
FGM	Am	2013	12	3	31.11	N
FGM	Am	2013	12	4	62.01	N
FGM	Am	2013	12	5	172.84	N
FGM	Am	2013	13	1	201.74	Y
FGM	Am	2013	13	2	175.26	Y
FGM	Am	2013	13	3	48.43	N
FGM	Am	2013	13	4	18.88	N
FGM	Am	2013	13	5	108.56	N
FGM	Am	2013	14	1	95.085	Y
FGM	Am	2013	15	1	99.99	Y
FGM	Am	2013	15	2	121.81	Y
FGM	Am	2013	15	3	31.53	N
FGM	Am	2013	15	4	15.3	N
FGM	Am	2013	15	5	42.41	N
FGM	Am	2013	16	1	81.92	Y
FGM	Am	2013	16	2	123.52	Y
FGM	Am	2013	16	3	65.08	Y
FGM	Am	2013	16	4	102.84	N
FGM	Am	2013	16	5	65.19	N
FGM	Am	2013	16	6	123.22	N
FGM	Am	2013	17	1	95.89	Y
FGM	Am	2013	17	2	99.6	Y
FGM	Am	2013	17	3	229.11	Y
FGM	Am	2013	17	4	52.55	N
FGM	Am	2013	17	5	88.01	N
FGM	Am	2013	17	6	112.78	N
FGM	Am	2013	18	1	122.17	Y
FGM	Am	2013	18	2	75.31	N
FGM	Am	2013	18	3	66.29	N
FGM	Am	2013	18	4	22.85	N
FGM	Am	2013	19	1	178.6	Y
FGM	Am	2013	19	2	73.17	Y
FGM	Am	2013	19	3	96.45	Y
FGM	Am	2013	20	1	108.19	Y
FGM	Am	2013	20	2	110.17	Y
FGM	Am	2013	20	3	64.44	N
FGM	Am	2013	21	1	124.55	Y
FGM	Am	2013	21	2	108.19	Y
FGM	Am	2013	21	3	42.97	Y
FGM	Am	2013	22	1	63.74	Y
FGM	Am	2013	22	2	65.77	Y
FGM	Am	2013	22	3	136.87	Y
FGM	Am	2013	22	4	105.41	N
FGM	Am	2013	22	5	104.89	N
FGM	Am	2013	23	1	115.61	Y
FGM	Am	2013	23	2	75.63	Y
FGM	Am	2013	23	3	107.57	Y
FGM	Am	2013	23	4	16.4	N
FGM	Am	2013	23	5	2.76	N
FGM	Am	2013	24	1	82.31	Y
FGM	Am	2013	24	2	159.99	Y
FGM	Am	2013	24	3	27.1	Y
FGM	Am	2013	24	4	61.4	N
FGM	Am	2013	24	5	28.69	N
FGM	Am	2013	24	6	101.31	N
FGM	Am	2013	25	1	112.98	Y
FGM	Am	2013	25	2	88.53	Y
FGM	Am	2013	25	3	11.12	Y
FGM	Am	2013	25	4	100.77	Y
FGM	Am	2013	25	5	76.7	N
FGM	Am	2013	25	6	29.06	N
FGM	Am	2013	25	7	13.61	N
FGM	Am	2013	26	1	119.25	Y
FGM	Am	2013	26	2	90.28	Y
FGM	Am	2013	26	3	16.84	Y
FGM	Am	2013	26	4	14.36	N
FGM	Am	2013	26	5	22.72	N
FGM	Am	2013	26	6	19.38	N
FGM	Am	2013	27	1	129.32	Y
FGM	Am	2013	27	2	78.74	Y
FGM	Am	2013	27	3	26.52	Y
FGM	Am	2013	27	4	65.48	Y
FGM	Am	2013	27	5	53.94	N
FGM	Am	2013	27	6	20.04	N
FGM	Am	2013	27	7	10.24	N
FGM	Am	2013	28	1	89.99	Y
FGM	Am	2013	28	2	112.01	Y
FGM	Am	2013	28	3	65.48	Y
FGM	Am	2013	28	4	43	N
FGM	Am	2013	28	5	20.17	N
FGM	Am	2013	28	6	15	N
FGM	Am	2013	29	1	50.12	Y
FGM	Am	2013	29	2	96.03	Y
FGM	Am	2013	29	3	55.13	N
FGM	Am	2013	29	4	13.61	N
FGM	Am	2013	29	5	59.33	N
FGM	Am	2013	30	1	41.5	Y
FGM	Am	2013	30	2	45.25	Y
FGM	Am	2013	30	3	47.55	N
FGM	Am	2013	30	4	163.42	N
FGM	Am	2013	30	5	58.11	N
DK	Am	2013	1	1	42.23	Y
DK	Am	2013	1	2	56.28	Y
DK	Am	2013	1	3	27.62	N
DK	Am	2013	1	4	40.35	N
DK	Am	2013	1	5	35.57	N
DK	Am	2013	2	1	41.59	Y
DK	Am	2013	2	2	57.19	Y
DK	Am	2013	2	3	43.9	Y
DK	Am	2013	2	4	31.06	N
DK	Am	2013	2	5	11.36	N
DK	Am	2013	2	6	33.78	N
DK	Am	2013	3	1	12.52	Y
DK	Am	2013	3	2	74.46	Y
DK	Am	2013	3	3	35.29	Y
DK	Am	2013	3	4	69.59	Y
DK	Am	2013	3	5	15.13	N
DK	Am	2013	3	6	20.33	N
DK	Am	2013	3	7	20.35	N
DK	Am	2013	4	1	77.95	Y
DK	Am	2013	4	2	55.06	Y
DK	Am	2013	4	3	36.13	N
DK	Am	2013	4	4	30.06	N
DK	Am	2013	4	5	29	N
DK	Am	2013	5	1	90.69	Y
DK	Am	2013	5	2	88.68	Y
DK	Am	2013	5	3	53.64	N
DK	Am	2013	5	4	24.68	N
DK	Am	2013	5	5	97.81	N
DK	Am	2013	6	1	137.73	Y
DK	Am	2013	6	2	54.65	Y
DK	Am	2013	6	3	46.31	N
DK	Am	2013	6	4	55.72	N
DK	Am	2013	6	5	49.81	N
DK	Am	2013	7	1	30.71	Y
DK	Am	2013	7	2	88.39	Y
DK	Am	2013	7	3	70.64	Y
DK	Am	2013	7	4	118.24	Y
DK	Am	2013	7	5	15.59	N
DK	Am	2013	7	6	20.43	N
DK	Am	2013	7	7	51.48	N
DK	Am	2013	8	1	126.75	Y
DK	Am	2013	9	1	87.71	Y
DK	Am	2013	9	2	31.15	Y
DK	Am	2013	9	3	26.47	Y
DK	Am	2013	9	4	101.46	Y
DK	Am	2013	10	1	69.07	Y
DK	Am	2013	10	2	94.54	Y
DK	Am	2013	10	3	96.5175	Y
DK	Am	2013	11	1	117.21	Y
DK	Am	2013	11	2	34.3	N
DK	Am	2013	11	3	55.82	N
DK	Am	2013	11	4	163.42	N
DK	Am	2013	12	1	71.64	Y
DK	Am	2013	12	2	27.52	Y
DK	Am	2013	12	3	106.27	Y
DK	Am	2013	12	4	21.69	N
DK	Am	2013	12	5	32.31	N
DK	Am	2013	12	6	50.89	N
DK	Am	2013	13	1	20.74	Y
DK	Am	2013	13	2	23.28	Y
DK	Am	2013	13	3	26.69	Y
DK	Am	2013	13	4	64.79	Y
DK	Am	2013	13	5	17.73	N
DK	Am	2013	13	6	10.66	N
DK	Am	2013	13	7	25.93	N
DK	Am	2013	14	1	100.48	Y
DK	Am	2013	14	2	84.13	N
DK	Am	2013	14	3	103.26	N
DK	Am	2013	14	4	88.76	N
DK	Am	2013	15	1	100.06	Y
DK	Am	2013	15	2	123.87	Y
DK	Am	2013	15	3	34.22	N
DK	Am	2013	16	1	6.6	Y
DK	Am	2013	16	2	19.46	Y
DK	Am	2013	16	3	122.27	Y
DK	Am	2013	16	4	70.18	Y
DK	Am	2013	16	5	33.97	N
DK	Am	2013	16	6	30.06	N
DK	Am	2013	16	7	61.78	N
DK	Am	2013	17	1	52.06	Y
DK	Am	2013	17	2	94.2	Y
DK	Am	2013	17	3	8	N
DK	Am	2013	17	4	9.16	N
DK	Am	2013	17	5	108.45	N
DK	Am	2013	18	1	44.8	Y
DK	Am	2013	18	2	54.03	Y
DK	Am	2013	18	3	67.22	Y
DK	Am	2013	18	4	54.75	Y
DK	Am	2013	18	5	20.76	N
DK	Am	2013	18	6	70.66	N
DK	Am	2013	18	7	12.63	N
DK	Am	2013	19	1	114.2	Y
DK	Am	2013	19	2	75.27	Y
DK	Am	2013	19	3	85.1	N
DK	Am	2013	19	4	33.65	N
DK	Am	2013	19	5	32.23	N
DK	Am	2013	20	1	56.67	Y
DK	Am	2013	20	2	39.75	Y
DK	Am	2013	20	3	10.23	Y
DK	Am	2013	20	4	121.45	Y
DK	Am	2013	20	5	35.88	N
DK	Am	2013	20	6	63.87	N
DK	Am	2013	20	7	17.01	N
DK	Am	2013	21	1	98.48	Y
DK	Am	2013	21	2	43.495	Y
DK	Am	2013	21	3	36.7	N
DK	Am	2013	21	4	44.7	N
DK	Am	2013	21	5	21.24	N
DK	Am	2013	22	1	45.02	Y
DK	Am	2013	22	2	29.72	Y
DK	Am	2013	22	3	52.87	Y
DK	Am	2013	22	4	54.98	N
DK	Am	2013	22	5	5.77	N
DK	Am	2013	22	6	26.77	N
DK	Am	2013	23	1	58.52	Y
DK	Am	2013	23	2	58.0967	Y
DK	Am	2013	23	3	17.72	N
DK	Am	2013	23	4	24.77	N
DK	Am	2013	23	5	14.35	N
DK	Am	2013	24	1	91.12	Y
DK	Am	2013	24	2	54.06	Y
DK	Am	2013	24	3	68.4367	Y
DK	Am	2013	24	4	20.75	N
DK	Am	2013	24	5	71.05	N
DK	Am	2013	24	6	26.48	N
DK	Am	2013	25	1	58.2	Y
DK	Am	2013	25	2	78.85	Y
DK	Am	2013	25	3	76.2	Y
DK	Am	2013	25	4	63.03	N
DK	Am	2013	26	1	129.355	Y
DK	Am	2013	27	1	83.59	Y
DK	Am	2013	28	1	91.675	Y
DK	Am	2013	28	2	83.44	Y
DK	Am	2013	28	3	21.23	N
DK	Am	2013	28	4	33.24	N
DK	Am	2013	28	5	84.76	N
DK	Am	2013	29	1	87.005	Y
DK	Am	2013	29	2	99.21	Y
DK	Am	2013	29	3	80.4933	Y
DK	Am	2013	29	4	10.99	N
DK	Am	2013	29	5	62.75	N
DK	Am	2013	29	6	8.82	N
DK	Am	2013	30	1	69.75	Y
DK	Am	2013	30	2	123	Y
DK	Am	2013	30	3	83.98	N
DK	Am	2013	30	4	27.24	N
DK	Am	2013	30	5	15.89	N
DLM	Am	2013	1	1	59.54	Y
DLM	Am	2013	1	2	66.86	Y
DLM	Am	2013	1	3	9.84	N
DLM	Am	2013	1	4	62.77	N
DLM	Am	2013	1	5	25.82	N
DLM	Am	2013	2	1	97.9	Y
DLM	Am	2013	2	2	50.86	N
DLM	Am	2013	2	3	6.11	N
DLM	Am	2013	2	4	51.85	N
DLM	Am	2013	3	1	72.39	Y
DLM	Am	2013	3	2	20.5	Y
DLM	Am	2013	3	3	22.92	Y
DLM	Am	2013	3	4	48.12	Y
DLM	Am	2013	3	5	25.08	N
DLM	Am	2013	3	6	11.62	N
DLM	Am	2013	3	7	81.83	N
DLM	Am	2013	4	1	90	Y
DLM	Am	2013	4	2	44.39	Y
DLM	Am	2013	4	3	14.11	Y
DLM	Am	2013	4	4	75.28	N
DLM	Am	2013	4	5	10.65	N
DLM	Am	2013	4	6	66.61	N
DLM	Am	2013	5	1	126.39	Y
DLM	Am	2013	5	2	22.86	N
DLM	Am	2013	5	3	50.89	N
DLM	Am	2013	5	4	24.88	N
DLM	Am	2013	6	1	95.19	Y
DLM	Am	2013	6	2	28.7	N
DLM	Am	2013	6	3	46.3	N
DLM	Am	2013	6	4	39.08	N
DLM	Am	2013	7	1	101.75	Y
DLM	Am	2013	7	2	18.95	N
DLM	Am	2013	7	3	10.68	N
DLM	Am	2013	7	4	109.16	N
DLM	Am	2013	8	1	69.62	Y
DLM	Am	2013	8	2	44.98	Y
DLM	Am	2013	8	3	51.43	N
DLM	Am	2013	8	4	53.14	N
DLM	Am	2013	8	5	17.14	N
DLM	Am	2013	9	1	50.875	Y
DLM	Am	2013	9	2	70.29	Y
DLM	Am	2013	9	3	19.43	Y
DLM	Am	2013	9	4	16.73	N
DLM	Am	2013	9	5	10.55	N
DLM	Am	2013	9	6	6.41	N
DLM	Am	2013	10	1	108.02	Y
DLM	Am	2013	10	2	106.28	N
DLM	Am	2013	10	3	13.37	N
DLM	Am	2013	10	4	46.85	N
DLM	Am	2013	11	1	83.52	Y
DLM	Am	2013	11	2	24.88	N
DLM	Am	2013	11	3	25.75	N
DLM	Am	2013	11	4	89.53	N
DLM	Am	2013	12	1	123.52	Y
DLM	Am	2013	12	2	21.54	N
DLM	Am	2013	12	3	16.82	N
DLM	Am	2013	12	4	27.86	N
DLM	Am	2013	13	1	9.7	Y
DLM	Am	2013	13	2	17.78	Y
DLM	Am	2013	13	3	43.58	Y
DLM	Am	2013	13	4	83.35	Y
DLM	Am	2013	13	5	29.23	N
DLM	Am	2013	13	6	10.47	N
DLM	Am	2013	13	7	18.42	N
DLM	Am	2013	14	1	39.36	Y
DLM	Am	2013	14	2	16.51	Y
DLM	Am	2013	14	3	43.92	Y
DLM	Am	2013	14	4	2.46	N
DLM	Am	2013	14	5	21.55	N
DLM	Am	2013	14	6	69.77	N
DLM	Am	2013	15	1	10.78	Y
DLM	Am	2013	15	2	29.6	Y
DLM	Am	2013	15	3	22.2	Y
DLM	Am	2013	15	4	25.46	Y
DLM	Am	2013	15	5	9.22	N
DLM	Am	2013	15	6	9.75	N
DLM	Am	2013	15	7	23.07	N
DLM	Am	2013	16	1	11.35	Y
DLM	Am	2013	16	2	15.57	Y
DLM	Am	2013	16	3	28.33	Y
DLM	Am	2013	16	4	48	Y
DLM	Am	2013	16	5	47.83	N
DLM	Am	2013	16	6	30.46	N
DLM	Am	2013	16	7	10.62	N
DLM	Am	2013	17	1	120.24	Y
DLM	Am	2013	17	2	56.48	Y
DLM	Am	2013	17	3	20.24	N
DLM	Am	2013	17	4	44.76	N
DLM	Am	2013	17	5	93.82	N
DLM	Am	2013	18	1	75.79	Y
DLM	Am	2013	18	2	15.28	Y
DLM	Am	2013	18	3	25.07	Y
DLM	Am	2013	18	4	64.35	Y
DLM	Am	2013	18	5	21.27	Y
DLM	Am	2013	18	6	15.98	N
DLM	Am	2013	18	7	21.25	N
DLM	Am	2013	18	8	67.01	N
DLM	Am	2013	19	1	23.32	Y
DLM	Am	2013	19	2	88.2	Y
DLM	Am	2013	19	3	16.23	N
DLM	Am	2013	19	4	64.76	N
DLM	Am	2013	19	5	2.28	N
DLM	Am	2013	20	1	99.84	Y
DLM	Am	2013	20	2	34.71	Y
DLM	Am	2013	20	3	63.12	Y
DLM	Am	2013	20	4	13.14	N
DLM	Am	2013	20	5	47.79	N
DLM	Am	2013	20	6	86.32	N
DLM	Am	2013	21	1	19.54	Y
DLM	Am	2013	21	2	22.88	Y
DLM	Am	2013	21	3	50.45	Y
DLM	Am	2013	21	4	81.87	Y
DLM	Am	2013	21	5	36.41	N
DLM	Am	2013	21	6	13.29	N
DLM	Am	2013	21	7	51.95	N
DLM	Am	2013	22	1	80.426	Y
DLM	Am	2013	22	2	54.24	N
DLM	Am	2013	22	3	12.46	N
DLM	Am	2013	23	1	30.66	Y
DLM	Am	2013	23	2	90.8	Y
DLM	Am	2013	23	3	12.94	N
DLM	Am	2013	23	4	75.03	N
DLM	Am	2013	23	5	11.08	N
DLM	Am	2013	24	1	87.45	Y
[truncated: 1,261 more rows]

## Sheet: Seed Viability
Site	Species	Year	Total	Viable	Non Viable
LH	As	2013	100	95	5
FGS	As	2013	100	94	6
HV	As	2013	100	98	2
LM	As	2013	100	93	7
PN	As	2013	100	91	9
MR	As	2013	95	94	1
FF	As	2013	100	87	13
WL	Ap	2013	82	78	4
VV	Ap	2013	97	90	7
DLP	Ap	2013	99	93	6
RDP	Ap	2013	75	71	4
IV	Ap	2013	93	89	4
SD	Ap	2013	100	95	5
FB	Al	2013	92	90	2
MP	Al	2013	21	20	1
DLL	Al	2013	22	22	0
AVL	Al	2013	56	52	4
MV	Al	2013	24	22	2
WR	Al	2013	100	94	6
FGM	Am	2013	100	99	1
DK	Am	2013	97	96	1
DLM	Am	2013	58	58	0
WB	Am	2013	100	98	2
RDM	Am	2013	25	25	0
AVM	Am	2013	100	93	7
